# Supplementary material for: Low-Input RNA-Sequencing in Patients with Cartilage Lesions, Osteoarthritis, and Healthy Cartilage
Source: Cartilage. 2021 Nov 15;13(1 Suppl):550S–562S. doi: 10.1177/19476035211057245 (PMC8808811; doi:10.1177/19476035211057245)
Supplement: sj-xls-1-car-10.1177_19476035211057245 – Supplemental material for Low-Input RNA-Sequencing in Patients with Cartilage Lesions, Osteoarthritis, and Healthy Cartilage [file sj-xls-1-car-10.1177_19476035211057245.xlsx]

## Sheet: HC vs CL Raw+norm
Gene	Chromosome	Start	End	Probe Strand	ID	P-value (DESeq stats p<0.05 after correction)	FDR (DESeq stats p<0.05 after correction)	Log2 Fold Change (DESeq stats p<0.05 after correction)	Fold Change	HC normalized counts	CL normalized counts	Column1	HC raw counts	CL raw counts
ANGPTL7	1	11189341	11195981	+	ENSG00000171819	1.38958e-05	0.0461785	-1.84464	-3.59163	6.42161	25.4863		68.6667	224.111
ACOT7	1	6264269	6394391	-	ENSG00000097021	6.03479e-07	0.00646024	-1.47609	-2.78194	1.18795	3.71424		24.1111	64.2222
UNC5C	4	95162504	95549206	-	ENSG00000182168	1.43791e-05	0.0461785	1.06158	2.08721	2.27769	1.16386		117.667	52.7778
STC1	8	23841915	23854807	-	ENSG00000159167	4.38477e-07	0.00646024	3.00942	8.05242	2.11401	0.293989		43.6667	5.22222
RGP1	9	35749287	35758575	+	ENSG00000107185	4.77121e-06	0.0220237	3.95828	15.544	304.321	8.72993		10910.1	265.667
MSMP	9	35752990	35756613	-	ENSG00000215183	4.79766e-06	0.0220237	4.50872	22.7646	2706.2	53.1914		10733.7	180.222

## Sheet: OA vs CNT Raw+norm
Gene	Chromosome	Start	End	Probe Strand	ID	P-value (DESeq stats p<0.05 after correction)	FDR (DESeq stats p<0.05 after correction)	Log2 Fold Change (DESeq stats p<0.05 after correction)	Fold Change	OA normalized counts	CNT normalized counts	Column1	OA raw counts	CNT raw counts
GPR1	2	206175316	206218047	-	ENSG00000183671	2.81779e-26	1.14894e-23	-7.59351	-193.141	0.0813438	23.5756		1.15385	298.833
ECSCR	5	139442316	139462743	-	ENSG00000279686	2.55253e-30	1.64122e-27	-7.46626	-176.836	0.0338363	12.1612		0.230769	69.3889
SPARCL1	4	87473335	87531061	-	ENSG00000152583	0	0	-7.20584	-147.629	0.474629	104.858		7.92308	1623.56
TMEM119	12	108589846	108598320	-	ENSG00000183160	3.42378e-26	1.3792e-23	-7.1003	-137.215	0.0280628	5.8294		0.461538	80.2222
IFITM5	11	298200	299526	-	ENSG00000206013	2.42373e-09	7.32045e-08	-7.09146	-136.377	0.021022	11.4879		0.0769231	37.2222
SERPINF1	17	1761959	1777574	+	ENSG00000132386	0	2.8e-45	-7.01605	-129.432	0.454689	80.2956		6.61538	1069.83
FOLR2	11	72216601	72221950	+	ENSG00000165457	1.00719e-38	1.46415e-35	-6.83014	-113.783	0.2247	36.9666		1.46154	226.111
ACP5	19	11574660	11579008	-	ENSG00000102575	7.59473e-26	2.79812e-23	-6.79529	-111.067	0.392389	58.4259		5.53846	736.611
PLVAP	19	17351448	17377350	-	ENSG00000130300	0	0	-6.76258	-108.578	0.147753	22.8262		1.61538	233.889
APOE	19	44905754	44909393	+	ENSG00000130203	9.75785e-32	7.5873e-29	-6.75488	-107.999	0.103119	17.1464		1	167.611
C1QB	1	22652762	22661538	+	ENSG00000173369	1.85e-28	9.23207e-26	-6.73521	-106.537	0.257116	41.286		1.92308	290.5
HLA-DRA	6	32439842	32445046	+	ENSG00000204287	3.58005e-28	1.76028e-25	-6.70351	-104.222	0.208063	30.9823		1.23077	172.611
C1QC	1	22643630	22648110	+	ENSG00000159189	4.46763e-23	1.17618e-20	-6.65331	-100.658	0.226038	36.0814		1.38462	209.222
ELTD1	1	78889764	79006718	-	ENSG00000162618	5.66821e-32	4.62235e-29	-6.44822	-87.3186	0.048992	5.83855		0.769231	92
BGLAP	1	156241962	156243321	+	ENSG00000242252	2.18024e-16	2.2023e-14	-6.42195	-85.7434	0.924749	111.143		5.38462	578.778
RNASE1	14	20801228	20803278	-	ENSG00000129538	7.30529e-29	3.93956e-26	-6.35899	-82.0815	0.875488	110.172		6.23077	711.333
PTGDS	9	136977505	136985435	+	ENSG00000107317	1.39113e-17	1.62065e-15	-6.33512	-80.7348	0.142228	18.6601		1.46154	197.444
APLNR	11	57233577	57237314	-	ENSG00000134817	8.37046e-38	1.11947e-34	-6.25835	-76.5511	0.122271	13.7304		2.23077	226.333
ESAM	11	124752583	124762290	-	ENSG00000149564	1.34067e-36	1.60091e-33	-6.20893	-73.9732	0.0860551	9.67351		1.15385	124.722
MARCO	2	118942166	118994660	+	ENSG00000019169	2.99737e-15	2.58959e-13	-6.17927	-72.4677	0.254655	25.3892		2.69231	230.889
FGF10	5	44303544	44389706	-	ENSG00000070193	3.01045e-13	1.87438e-11	-6.09099	-68.1666	0.0628087	6.7726		1	92.1111
MMP1	11	102789920	102798160	-	ENSG00000196611	1.83399e-09	5.65156e-08	-6.06907	-67.1384	0.063501	6.59865		0.615385	58.9444
HSPA12B	20	3732667	3753111	+	ENSG00000132622	6.09317e-18	7.57342e-16	-5.88677	-59.1689	0.0176686	1.93861		0.307692	27.1111
VSIG4	X	66021738	66040125	-	ENSG00000155659	7.70256e-18	9.30902e-16	-5.87992	-58.8889	0.262907	25.0063		2.84615	240.444
COL4A1	13	110148963	110307149	-	ENSG00000187498	0	0	-5.87763	-58.7954	0.295918	26.014		11.8462	948.944
MMP9	20	46008908	46016561	+	ENSG00000100985	3.32511e-09	9.78655e-08	-5.83071	-56.9139	0.719965	65.9928		7.53846	684.889
GGT5	22	24219654	24245142	-	ENSG00000099998	0	2.8e-45	-5.8279	-56.8032	0.093436	7.93516		2.69231	214.778
CLIC5	6	45898451	46080395	-	ENSG00000112782	1.77489e-22	4.30024e-20	-5.81541	-56.3135	0.13997	12.5937		6	506.333
CFD	19	859643	863630	+	ENSG00000197766	6.93802e-19	1.01298e-16	-5.7832	-55.0704	0.487196	39.826		3	218.389
CLEC14A	14	38254103	38256369	-	ENSG00000176435	7.07579e-31	5.14302e-28	-5.73752	-53.3539	0.123787	9.26181		1.30769	93.7778
SFRP4	7	37905932	38025695	-	ENSG00000106483	5.92029e-22	1.31963e-19	-5.6709	-50.9462	0.346003	24.2771		5.76923	387.556
COL1A1	17	50183289	50201632	-	ENSG00000108821	2.93128e-20	5.18557e-18	-5.66969	-50.9034	4.94959	344.706		238.154	14736.1
HLA-DRB1	6	32552990	32589848	-	ENSG00000196126	1.83758e-14	1.44563e-12	-5.59777	-48.428	0.123128	9.40226		0.769231	53.2778
LGALS3BP	17	78971238	78980109	-	ENSG00000108679	1.0612e-41	2.36533e-38	-5.59734	-48.4137	0.266463	19.0424		4.69231	307.722
GJA4	1	34792998	34795747	+	ENSG00000187513	3.69982e-18	4.7396e-16	-5.5899	-48.1645	0.130127	9.6829		1.07692	74.1111
CPA3	3	148865256	148897196	+	ENSG00000163751	5.90207e-10	2.01569e-08	-5.56369	-47.2974	0.0350825	3.15259		0.307692	25.3333
CALCRL	2	187343129	187448460	-	ENSG00000064989	5.6e-44	1.45919e-40	-5.54572	-46.7119	0.0917729	6.26657		2.69231	173.056
CTC-558O2.2	5	168654513	168667761	+	ENSG00000254192	9.38347e-15	7.72749e-13	-5.52924	-46.1813	0.0362762	4.34092		0.153846	15.6111
FOXS1	20	31844301	31845619	-	ENSG00000179772	3.63643e-13	2.22275e-11	-5.5288	-46.1673	0.0117303	2.30701		0.0769231	13.5556
GPNMB	7	23235967	23275108	+	ENSG00000136235	6.72631e-39	1.02225e-35	-5.51075	-45.5934	0.625985	41.396		18.1538	1049.44
PODN	1	53062052	53085502	+	ENSG00000174348	7.11153e-19	1.0338e-16	-5.50962	-45.5577	0.0771079	5.33635		1.84615	115.278
AIF1	6	31615184	31617021	+	ENSG00000204472	2.29755e-11	1.00944e-09	-5.50125	-45.294	0.0436428	3.2529		0.230769	17.7778
C1QA	1	22636506	22639608	+	ENSG00000173372	2.2249e-22	5.31353e-20	-5.49158	-44.9916	0.27505	19.5896		1.69231	109.111
TPSAB1	16	1240696	1242554	+	ENSG00000172236	7.14159e-10	2.40462e-08	-5.46258	-44.0961	0	1.62733		0	11.0556
HOXB7	17	48607227	48633572	-	ENSG00000260027	5.83216e-14	4.13132e-12	-5.44866	-43.6728	0	1.57988		0	10.6667
GIMAP7	7	150514830	150521073	+	ENSG00000179144	5.65646e-28	2.66371e-25	-5.39613	-42.111	0.189286	11.3811		1.15385	63.6667
CD248	11	66314487	66317044	-	ENSG00000174807	7.84371e-19	1.12556e-16	-5.36341	-41.1667	0.0657446	4.08777		0.846154	47
ACTA2	10	88935074	88991390	-	ENSG00000107796	3.63303e-28	1.76044e-25	-5.36051	-41.0842	0.497946	30.8022		7.46154	415
CIDEC	3	9866711	9880254	-	ENSG00000187288	6.17643e-09	1.72522e-07	-5.35233	-40.8518	0.136655	8.39542		1.30769	72.4444
CDH5	16	66366622	66404786	+	ENSG00000179776	0	5.02e-43	-5.3229	-40.027	0.140636	8.55561		4	228.167
IFI44	1	78649796	78664078	+	ENSG00000137965	2.52718e-22	5.95045e-20	-5.30857	-39.6313	0.0863376	5.02572		0.846154	45.4444
HLA-DRB5	6	32517343	32530287	-	ENSG00000198502	6.08744e-05	0.000711904	-5.2973	-39.3229	0.176788	12.7244		0.923077	70.0556
MMP2	16	55389700	55506691	+	ENSG00000087245	7.59101e-29	4.02866e-26	-5.29304	-39.2071	0.556112	31.7483		13.3077	683.667
SCARA5	8	27869882	27992727	-	ENSG00000168079	5.80035e-23	1.51511e-20	-5.24908	-38.0303	0.280213	16.1727		6	323.444
CSF1R	5	150053291	150113372	-	ENSG00000182578	4.2e-45	1.3265e-41	-5.22758	-37.4678	0.213044	11.4181		5.23077	261.611
KLK4	19	50906352	50910738	-	ENSG00000167749	5.24692e-06	8.08064e-05	-5.22032	-37.2797	0.0174568	1.35643		0.153846	11.8889
FGL2	7	77193371	77199826	-	ENSG00000127951	1.2815e-27	5.79011e-25	-5.20494	-36.8844	0.268666	15.5626		5.53846	291.611
CCL15-CCL14	17	35983656	36001621	-	ENSG00000275688	5.20951e-11	2.14772e-09	-5.17699	-36.1767	0.0177295	2.28786		0.0769231	10.5556
CD34	1	207880972	207911402	-	ENSG00000174059	5.1957e-30	3.15851e-27	-5.17417	-36.106	0.112691	6.58325		4.84615	270.056
RP11-248J23.7	10	95860548	95924844	+	ENSG00000270099	3.23893e-12	1.68681e-10	-5.1725	-36.0643	0	4.04381		0	8.83333
PECAM1	17	64319415	64413776	-	ENSG00000261371	2.6438e-41	5.19971e-38	-5.16254	-35.8161	0.407573	22.6976		15.0769	777.333
COL4A2-AS1	13	110502575	110508179	-	ENSG00000232814	9.52625e-14	6.48697e-12	-5.15948	-35.7402	0.130828	6.86087		0.307692	16.3889
RGS1	1	192575727	192580031	+	ENSG00000090104	3.18825e-09	9.40858e-08	-5.15225	-35.5616	0.0405271	2.10136		0.769231	37.8889
TYROBP	19	35904401	35908295	-	ENSG00000011600	1.30813e-18	1.79252e-16	-5.14976	-35.5002	1.1508	67.4554		4.61538	264.889
BST2	19	17402939	17405648	-	ENSG00000130303	7.92131e-31	5.51769e-28	-5.12456	-34.8855	0.298298	14.7755		1.53846	72.8333
ACKR1	1	159203307	159206500	+	ENSG00000213088	1.03573e-13	6.99591e-12	-5.11015	-34.5388	0.227104	13.0836		2.07692	122.111
RP11-212I21.3	16	55486618	55488777	+	ENSG00000279030	1.1724e-21	2.46536e-19	-5.10615	-34.4432	0.107207	5.56366		1.15385	52.7222
SIGLEC1	20	3686970	3707128	-	ENSG00000088827	7.09683e-26	2.6661e-23	-5.09522	-34.1833	0.0924733	4.81674		3.46154	166.111
AVPR2	X	153902531	153907166	+	ENSG00000126895	5.78688e-10	1.98319e-08	-5.09091	-34.0812	0.034114	1.87835		0.384615	18.5556
RP11-334A14.5	1	53069938	53085502	-	ENSG00000232993	9.68034e-09	2.59553e-07	-5.07257	-33.6507	0.029629	4.83036		0.0769231	9.72222
S1PR1	1	101236888	101241518	+	ENSG00000170989	1.39274e-40	2.45085e-37	-5.06317	-33.4322	0.156254	7.59282		2.30769	103.389
C8orf4	8	40153455	40155308	+	ENSG00000176907	5.6412e-12	2.81513e-10	-5.05253	-33.1866	0.0340698	1.77287		0.307692	14.7778
APOC1	19	44914247	44919349	+	ENSG00000130208	6.1355e-08	1.42064e-06	-5.04812	-33.0854	0.0742706	3.83575		0.461538	18.8889
HAS1	19	51713112	51723994	-	ENSG00000105509	3.46458e-12	1.79873e-10	-5.02415	-32.5402	0.137585	6.24497		1.46154	66.2222
CYYR1	21	26466209	26573284	-	ENSG00000166265	6.45791e-22	1.40566e-19	-5.02061	-32.4604	0.0619965	2.85475		1	42.3889
FCER1A	1	159289714	159308224	+	ENSG00000179639	9.92235e-11	3.88926e-09	-5.01271	-32.2831	0.055698	2.87841		0.307692	15.1111
CD74	5	150401637	150412929	-	ENSG00000019582	4.692e-35	4.75385e-32	-4.98565	-31.6832	3.03079	150.493		45.7692	2098.17
VWF	12	5948874	6124770	-	ENSG00000110799	2.21304e-32	1.84982e-29	-4.96239	-31.1765	0.300623	14.6267		14.7692	674.278
FABP4	8	81478419	81483263	-	ENSG00000170323	5.78163e-14	4.10422e-12	-4.95354	-30.9859	1.72546	77.0644		11.5385	480
FCGR3A	1	161541759	161550737	-	ENSG00000203747	1.36563e-10	5.21827e-09	-4.94281	-30.7564	0.175226	8.03732		2.38462	102.722
ALDH1A1	9	72900662	73080442	-	ENSG00000165092	4.80715e-19	7.23995e-17	-4.93889	-30.6729	0.153282	7.82468		2.07692	96.6111
TSPAN7	X	38561370	38688920	+	ENSG00000156298	1.19762e-34	1.14407e-31	-4.92167	-30.3089	0.229726	10.5252		3.30769	144.778
OLFML2A	9	124777158	124814885	+	ENSG00000185585	1.81197e-36	2.08907e-33	-4.91244	-30.1155	0.132815	6.02919		4.15385	180.333
RP11-465L10.10	20	46013500	46022073	-	ENSG00000204044	1.69375e-07	3.5684e-06	-4.90246	-29.908	0.282609	13.8328		2.84615	138.889
GABRD	1	2019324	2030751	+	ENSG00000187730	1.25076e-08	3.29285e-07	-4.88769	-29.6034	0.00775889	0.993223		0.0769231	8.55556
MSC	8	71841549	71844468	-	ENSG00000178860	8.48076e-12	4.10354e-10	-4.82303	-28.3058	0.0138708	1.03638		0.153846	9.44444
ADIPOQ	3	186842690	186858463	+	ENSG00000181092	2.98883e-10	1.07917e-08	-4.82209	-28.2874	0.224181	8.88351		5.07692	184.556
FPR3	19	51795163	51826189	+	ENSG00000187474	8.73558e-21	1.6048e-18	-4.8195	-28.2368	0.134485	5.59561		1.76923	68.7222
CPXM1	20	2794069	2800637	-	ENSG00000088882	1.65081e-14	1.30485e-12	-4.81675	-28.1829	0.0826393	3.55968		0.923077	38.2778
COL4A2	13	110305812	110513027	+	ENSG00000134871	1.4e-45	2.448e-42	-4.81469	-28.1428	0.229745	9.52276		9.76923	368.889
MS4A4A	11	60280541	60308972	+	ENSG00000110079	2.34645e-13	1.50007e-11	-4.80134	-27.8835	0.113622	5.20428		1.30769	57.7222
MS4A7	11	60378482	60395951	+	ENSG00000166927	3.04378e-20	5.35626e-18	-4.77994	-27.4729	0.130095	5.58426		2.76923	107.333
LRRC32	11	76657524	76670747	-	ENSG00000137507	6.82315e-18	8.29571e-16	-4.72772	-26.4963	0.0998128	4.22406		2.15385	82.8889
PRSS35	6	83512538	83525704	+	ENSG00000146250	1.5335e-10	5.83305e-09	-4.71695	-26.2992	0.234941	7.92267		2.76923	85.0556
CD163	12	7470813	7503893	-	ENSG00000177575	1.26455e-18	1.74712e-16	-4.71636	-26.2884	0.273386	12.121		7.23077	312.444
HPGDS	4	94298535	94342876	-	ENSG00000163106	1.99488e-11	8.83429e-10	-4.71585	-26.2793	0.0546946	2.0899		0.538462	18.8889
IFI30	19	18173162	18178117	+	ENSG00000216490	1.07945e-23	3.0329e-21	-4.70881	-26.1512	1.52954	62.3911		17.5385	679.056
ATP6V0D2	8	85987323	86154228	+	ENSG00000147614	5.77129e-07	1.09951e-05	-4.70562	-26.0936	0.0537199	2.02919		0.769231	27.2222
COL14A1	8	120059780	120372036	+	ENSG00000187955	3.10386e-39	4.94178e-36	-4.69555	-25.912	0.698787	26.5722		29.5385	995.056
FHL5	6	96562548	96616636	+	ENSG00000112214	3.90045e-12	2.00633e-10	-4.68663	-25.7522	0.0780425	3.16497		0.846154	29.9444
LPL	8	19901717	19967258	+	ENSG00000175445	2.70202e-17	3.07286e-15	-4.68415	-25.7081	0.496185	18.0748		10.5385	353.556
TREM2	6	41158506	41163186	-	ENSG00000095970	1.91029e-09	5.87046e-08	-4.67402	-25.5282	0.224455	8.54526		1.15385	39.6667
SFRP2	4	153780592	153789120	-	ENSG00000145423	1.89818e-07	3.96661e-06	-4.66995	-25.4563	0.205064	7.87707		2.15385	71.1111
SDPR	2	191834302	191847255	-	ENSG00000168497	5.09009e-28	2.43124e-25	-4.66429	-25.3566	0.14132	5.14663		2.23077	74.3889
DMP1	4	87650307	87664361	+	ENSG00000152592	7.30818e-08	1.66074e-06	-4.6315	-24.7868	0.136111	4.44022		1.76923	53.1667
PLAU	10	73909177	73917497	+	ENSG00000122861	1.96038e-15	1.72943e-13	-4.62448	-24.6665	0.215531	8.25014		3.07692	105.056
RBP7	1	9997206	10016020	+	ENSG00000162444	1.10056e-09	3.55873e-08	-4.61478	-24.5012	0.282535	10.4193		1.07692	40.5
GIMAP5	7	150716557	150750033	+	ENSG00000196329	2.22382e-37	2.85974e-34	-4.60946	-24.4109	0.111305	4.07203		3.53846	117.222
PLK2	5	58453982	58460260	-	ENSG00000145632	2.02019e-18	2.69104e-16	-4.59936	-24.2408	0.0972544	3.67741		2.15385	76.5556
KDR	4	55078477	55125589	-	ENSG00000128052	1.09803e-34	1.07978e-31	-4.59838	-24.2242	0.161613	5.59055		4.76923	157.111
HTRA4	8	38974164	38988662	+	ENSG00000169495	2.97506e-11	1.28516e-09	-4.59433	-24.1563	0.191005	6.56039		2	62.2778
ADIPOQ-AS1	3	186851886	186856123	-	ENSG00000226482	6.54775e-08	1.50154e-06	-4.56669	-23.6979	0.201459	6.82468		3.46154	105.444
COX4I2	20	31637888	31645006	+	ENSG00000131055	9.46977e-09	2.54724e-07	-4.56476	-23.6663	0.0938406	3.43841		0.307692	10.6111
MS4A6A	11	60172014	60184666	-	ENSG00000110077	6.40235e-17	7.04153e-15	-4.56462	-23.664	0.209006	8.22227		5.61538	209.833
LAPTM5	1	30732469	30757820	-	ENSG00000162511	4.09469e-21	7.77874e-19	-4.55315	-23.4766	0.805947	30.3303		12.0769	436.333
CLEC2B	12	9852984	9870136	-	ENSG00000110852	1.30384e-11	6.01295e-10	-4.54661	-23.3704	0.0402978	1.46587		0.538462	17.0556
EDNRA	4	147480917	147544954	+	ENSG00000151617	2.33125e-21	4.66739e-19	-4.51525	-22.8678	0.0867028	3.0492		1.84615	58
WISP2	20	44714844	44728509	+	ENSG00000064205	1.01766e-19	1.66791e-17	-4.50729	-22.742	0.420053	14.0977		10.3077	306.444
EGFL7	9	136658856	136672678	+	ENSG00000172889	3.82807e-26	1.52371e-23	-4.50705	-22.7383	0.273796	9.14321		3.30769	103.889
PPP1R14A	19	38251237	38256591	-	ENSG00000167641	4.89365e-08	1.15878e-06	-4.50658	-22.7308	0.0341112	1.3455		0.230769	9.05556
RP11-664I21.6	11	124891304	124892126	+	ENSG00000254943	2.59413e-08	6.46308e-07	-4.50518	-22.7089	0	2.67323		0	5.55556
CD200	3	112332347	112362812	+	ENSG00000091972	8.74374e-13	4.97189e-11	-4.49969	-22.6226	0.0949776	3.20908		1.23077	42.8333
MARCKS	6	113857362	113863471	+	ENSG00000277443	5.40699e-24	1.54515e-21	-4.49389	-22.5317	0.100677	3.28989		2	62.1667
MPEG1	11	59208510	59212951	-	ENSG00000197629	2.46465e-11	1.08002e-09	-4.4706	-22.171	0.117441	4.27871		2.30769	82.8333
SOST	17	43753731	43758788	-	ENSG00000167941	1.18803e-05	0.000166548	-4.462	-22.0392	0.0548353	1.53006		0.615385	15.6667
SLIT2	4	20253260	20620561	+	ENSG00000145147	3.94691e-35	4.1239e-32	-4.4566	-21.9568	0.160754	5.28479		7.46154	227
CD93	20	23079349	23086340	-	ENSG00000125810	1.09664e-19	1.78859e-17	-4.456	-21.9478	0.148591	5.23916		4.61538	155.556
CTB-79E8.2	5	172690454	172697720	-	ENSG00000253445	3.03201e-10	1.09123e-08	-4.45433	-21.9223	0.0587172	3.13532		0.153846	7.27778
FLNC	7	128830377	128859274	+	ENSG00000128591	2.0337e-13	1.31521e-11	-4.4499	-21.8551	0.0364816	1.21016		1.53846	50.2778
MRC1	10	17809344	17911170	+	ENSG00000260314	1.11512e-31	8.47367e-29	-4.44215	-21.738	0.0940324	3.14336		2.38462	71.9444
GPC3	X	133535745	133985895	-	ENSG00000147257	1.16171e-08	3.07292e-07	-4.43561	-21.6397	0.0423332	1.31629		0.538462	16.2222
DNASE1L3	3	58192257	58214697	-	ENSG00000163687	2.06875e-19	3.26267e-17	-4.43111	-21.5724	0.369125	12.1829		5.46154	171.278
CD36	7	80369575	80679277	+	ENSG00000135218	4.95369e-17	5.48433e-15	-4.42272	-21.4472	0.250738	8.325		11.6923	374.056
HLA-DPA1	6	33064569	33080775	-	ENSG00000231389	7.27329e-16	6.8502e-14	-4.41262	-21.2976	0.0849886	2.62774		2.38462	65.9444
TAGLN	11	117199321	117204782	+	ENSG00000149591	2.89678e-38	4.03558e-35	-4.40526	-21.1892	0.740888	23.9955		14	415.278
MCAM	11	119308529	119321521	-	ENSG00000076706	2.73083e-24	8.08012e-22	-4.4009	-21.1254	0.379773	11.9221		13.4615	392.389
CTD-2135D7.5	16	14009280	14016016	-	ENSG00000262097	1.88129e-06	3.18324e-05	-4.38373	-20.8754	0	1.07648		0	5.33333
CPVL	7	28995231	29195451	-	ENSG00000106066	8.75667e-22	1.8889e-19	-4.38016	-20.8238	0.142309	4.70925		2.23077	69.8333
TIMD4	5	156919282	156963255	-	ENSG00000145850	3.511e-08	8.51889e-07	-4.37706	-20.7791	0.219992	7.00763		1.76923	49
CDH15	16	89171767	89195492	+	ENSG00000129910	5.84542e-07	1.11173e-05	-4.3608	-20.5462	0.0660556	1.81653		1.38462	37.1667
C3AR1	12	8058302	8066471	-	ENSG00000171860	1.20963e-13	8.10497e-12	-4.35928	-20.5246	0.200104	6.88614		2.07692	64.7778
SLCO2B1	11	75100563	75206549	+	ENSG00000137491	6.34096e-24	1.7967e-21	-4.35756	-20.5002	0.119304	3.82632		5.76923	174.111
AP000462.1	11	115396756	115397658	+	ENSG00000256315	1.16752e-09	3.74986e-08	-4.33091	-20.1249	0.0487988	1.9764		0.230769	7.61111
STARD8	X	68647666	68725842	+	ENSG00000130052	4.32446e-30	2.67756e-27	-4.32786	-20.0824	0.0708573	1.94438		1.84615	48
DOK2	8	21908873	21913860	-	ENSG00000147443	1.22962e-09	3.92667e-08	-4.32767	-20.0797	0.142645	4.57243		1.46154	44.3333
AIF1L	9	131096476	131123152	+	ENSG00000126878	1.15277e-18	1.60595e-16	-4.31293	-19.8757	0.0768167	2.32986		1.92308	55.1667
CXCL12	10	44370165	44386493	-	ENSG00000107562	1.24558e-11	5.77092e-10	-4.30045	-19.7044	1.01288	34.2925		27.3077	925.611
PCDH18	4	137518918	137532494	-	ENSG00000189184	3.32112e-21	6.3817e-19	-4.29308	-19.6041	0.179472	5.16355		5.84615	149.444
GPR116	6	46852512	46954943	-	ENSG00000069122	4.04211e-18	5.13871e-16	-4.29252	-19.5965	0.158418	5.11633		5.23077	151.944
GIMAP6	7	150625375	150632648	-	ENSG00000133561	2.5163e-17	2.87141e-15	-4.28635	-19.5128	0.178139	5.47483		3.07692	95.1667
ANGPT4	20	869899	916317	-	ENSG00000101280	4.29381e-08	1.02839e-06	-4.26143	-19.1787	0.0753362	2.03502		1.76923	41.9444
PIK3R2	19	18153118	18178117	+	ENSG00000105647	2.84022e-29	1.60954e-26	-4.24927	-19.0177	0.936704	27.3218		25.1538	685.556
TP53I11	11	44885903	44951306	-	ENSG00000175274	7.0192e-23	1.81928e-20	-4.24833	-19.0054	0.295237	7.68507		10.7692	249.833
PDE2A	11	72576141	72674591	-	ENSG00000186642	1.75044e-29	1.02677e-26	-4.24174	-18.9187	0.096809	2.73652		3.46154	87.5556
ACTA2-AS1	10	88932643	88940611	+	ENSG00000180139	2.86509e-21	5.56944e-19	-4.24159	-18.9167	0.443844	12.6698		5.92308	153.944
MIR145	5	149430286	149432834	+	ENSG00000269936	9.86681e-13	5.57258e-11	-4.23679	-18.8539	0.138319	4.26713		1.69231	48.8889
LAMB1	7	107923799	108003255	-	ENSG00000091136	0	0	-4.23251	-18.7981	0.318372	9.06664		12.4615	323.389
SFRP1	8	41261958	41309497	-	ENSG00000104332	1.3319e-12	7.45931e-11	-4.22987	-18.7636	0.118733	3.43998		2.84615	73.6667
CCR1	3	46201709	46208396	-	ENSG00000163823	1.17535e-17	1.38373e-15	-4.22274	-18.6712	0.103897	2.936		1.30769	35.2222
NOSTRIN	2	168786539	168865514	+	ENSG00000163072	1.21381e-18	1.68397e-16	-4.22199	-18.6615	0.0400596	1.08034		0.923077	25.4444
RGS5	1	163111121	163321894	-	ENSG00000143248	0	0	-4.22094	-18.6479	0.578321	15.9858		27.6154	703.222
GIMAP4	7	150567277	150573955	+	ENSG00000133574	2.52566e-16	2.5359e-14	-4.21907	-18.6237	0.371629	10.861		3.61538	105.722
CADM3	1	159171609	159203313	+	ENSG00000162706	7.02205e-13	4.06901e-11	-4.21414	-18.5601	0.056099	1.61848		1.07692	28
SEMA5A	5	9035026	9546075	-	ENSG00000112902	2.96971e-25	1.00295e-22	-4.21129	-18.5236	0.228232	6.77915		12.9231	362.667
AHR	7	17298622	17346152	+	ENSG00000106546	8.0732e-25	2.54648e-22	-4.20767	-18.4771	0.125782	3.42371		4.07692	101.556
GIMAP8	7	150450630	150479392	+	ENSG00000171115	2.41905e-14	1.86792e-12	-4.20289	-18.4161	0.139758	4.13068		2.69231	77.0556
AC091177.1	17	30956280	30956961	-	ENSG00000230113	3.85946e-09	1.12112e-07	-4.20281	-18.415	0.17501	4.74791		0.461538	11.4444
CTD-2540B15.11	19	33299934	33301168	+	ENSG00000267580	1.54453e-07	3.28298e-06	-4.19569	-18.3244	0.0782247	2.40747		0.230769	7
FCER1G	1	161215234	161220699	+	ENSG00000158869	3.45703e-10	1.23095e-08	-4.18213	-18.153	0.963387	29.4302		4.15385	121.222
CYBB	X	37780011	37813461	+	ENSG00000165168	1.34163e-09	4.25995e-08	-4.17862	-18.1088	0.35958	11.0053		7.07692	217.556
RP11-53I6.2	18	32018829	32111779	+	ENSG00000263917	1.01662e-08	2.71275e-07	-4.17072	-18.0099	0.0589142	2.39656		0.153846	6.05556
C3	19	6677704	6730562	-	ENSG00000125730	3.51451e-15	2.99765e-13	-4.16808	-17.977	0.102988	2.96929		4.15385	108.833
EMCN	4	100395341	100880126	-	ENSG00000164035	4.36297e-24	1.25755e-21	-4.15444	-17.8078	0.143499	3.96166		3.61538	93.3889
ADH1B	4	99304964	99321442	-	ENSG00000196616	2.05218e-08	5.22579e-07	-4.14476	-17.6888	0.0966263	2.59838		2.92308	75.9444
RNASE6	14	20781051	20782467	+	ENSG00000169413	2.63292e-21	5.14806e-19	-4.13171	-17.5294	0.296516	7.37458		1.46154	34.1667
HEPN1	11	124919244	124920677	+	ENSG00000221932	6.14032e-06	9.28126e-05	-4.12603	-17.4606	0.0336727	1.02968		0.230769	6.72222
ROBO4	11	124883691	124898500	-	ENSG00000154133	1.22613e-35	1.32244e-32	-4.12561	-17.4555	0.139906	3.64907		4.84615	113.167
MFNG	22	37469063	37486401	-	ENSG00000100060	1.44403e-16	1.49016e-14	-4.1232	-17.4263	0.108034	2.99031		1.53846	39.8889
IFI27	14	94104836	94116698	+	ENSG00000165949	6.76426e-18	8.29571e-16	-4.11787	-17.3621	0.0863281	2.26316		1.84615	40.6111
MSR1	8	16107878	16567490	-	ENSG00000038945	2.04249e-15	1.7924e-13	-4.10663	-17.2274	0.0993521	2.57338		3.84615	86.9444
FGF10-AS1	5	44388732	44413989	+	ENSG00000248464	4.69812e-09	1.34373e-07	-4.10153	-17.1666	0.0581332	1.47569		0.538462	12.5
F2R	5	76716043	76735781	+	ENSG00000181104	1.48016e-21	3.05489e-19	-4.09727	-17.1159	0.160218	4.25684		3.23077	78.1667
RP11-169D4.2	11	72584572	72587979	+	ENSG00000256633	5.1009e-09	1.45148e-07	-4.09362	-17.0728	0.0860287	2.58046		0.307692	7.61111
ARHGEF15	17	8310241	8322516	+	ENSG00000198844	4.5503e-11	1.88758e-09	-4.07221	-16.8212	0.0512496	1.3202		1.30769	31.2778
LDB2	4	16501541	16898809	-	ENSG00000169744	1.29901e-28	6.68189e-26	-4.06596	-16.7485	0.165253	4.18393		4.46154	103.778
CD84	1	160541095	160579516	-	ENSG00000066294	2.41082e-21	4.74152e-19	-4.05902	-16.6681	0.211196	5.56313		9.46154	225.944
MMRN1	4	89879532	89954629	+	ENSG00000138722	2.634e-09	7.91266e-08	-4.03981	-16.4477	0.0525377	1.32813		1.38462	32.7778
FBLN2	3	13549131	13638422	+	ENSG00000163520	3.5233e-22	8.05314e-20	-4.03975	-16.447	0.525621	12.8503		12.7692	273.056
BMP3	4	81030965	81057531	+	ENSG00000152785	9.6497e-09	2.58939e-07	-4.03028	-16.3393	0.0548312	1.24807		1.61538	32.2222
TEK	9	27109141	27230175	+	ENSG00000120156	3.30938e-22	7.63097e-20	-4.02229	-16.2491	0.130201	3.26405		3.07692	70.6667
COL22A1	8	138588235	138914006	-	ENSG00000169436	3.54064e-22	8.05314e-20	-4.01401	-16.1562	0.111372	2.66569		4.15385	94.2778
XXbac-BPG181M17.5	6	32937364	32953122	-	ENSG00000248993	2.33514e-06	3.87857e-05	-4.00754	-16.0838	0.0997814	2.75513		0.307692	7.38889
NEURL1B	5	172641266	172691540	+	ENSG00000214357	6.04864e-18	7.54613e-16	-3.98543	-15.8393	0.0717218	1.74334		2.23077	48.7778
NR2F2	15	96325938	96340263	+	ENSG00000185551	7.88447e-16	7.36361e-14	-3.98018	-15.7816	0.066907	1.53039		1.92308	43.6111
MYCT1	6	152697895	152724567	+	ENSG00000120279	4.75333e-16	4.60659e-14	-3.97412	-15.7155	0.132776	3.33574		1.92308	45.3333
EDNRB	13	77895481	77919768	-	ENSG00000136160	1.84277e-20	3.29482e-18	-3.96601	-15.6274	0.0787873	1.82398		1.92308	41.1667
CTD-2363C16.2	5	158985806	158987199	+	ENSG00000253456	3.34008e-09	9.82196e-08	-3.9606	-15.5689	0.167453	3.87793		0.461538	9.22222
RP1-142L7.5	6	112154765	112166468	+	ENSG00000237234	1.58e-15	1.40498e-13	-3.95849	-15.5462	0.159177	3.42781		0.846154	17.3889
MIR181A1HG	1	198807493	198937429	-	ENSG00000229989	8.99208e-11	3.5454e-09	-3.94353	-15.3858	0.067573	1.48482		1.07692	21.4444
FAM13C	10	59246129	59363181	-	ENSG00000148541	2.70372e-23	7.23192e-21	-3.91874	-15.1237	0.132953	3.12139		4.30769	93.6667
CXorf36	X	45148374	45200901	-	ENSG00000147113	4.06156e-20	6.99991e-18	-3.91406	-15.0747	0.112544	2.53114		3.61538	75.7222
SP7	12	53326575	53345315	-	ENSG00000170374	1.76983e-07	3.7193e-06	-3.90258	-14.9552	0.172301	3.59968		2.84615	54.4444
FMO2	1	171185208	171211230	+	ENSG00000094963	2.22464e-10	8.19174e-09	-3.88623	-14.7868	0.122123	2.80545		2.76923	60.3889
RP11-446J8.1	4	16400430	16512187	+	ENSG00000248138	4.83502e-08	1.14571e-06	-3.87683	-14.6906	0.0838904	2.03736		0.307692	6.5
CTD-2215L10.1	5	9001774	9045940	+	ENSG00000250619	2.07884e-07	4.32251e-06	-3.87299	-14.6517	0.059468	1.62792		0.230769	5.72222
TM4SF19	3	196319342	196338503	-	ENSG00000145107	2.08873e-07	4.32994e-06	-3.8725	-14.6467	0.169134	3.34824		1.61538	27.7222
FBP1	9	94603133	94640249	-	ENSG00000165140	3.57892e-10	1.27029e-08	-3.86702	-14.5911	0.281359	6.42994		2.23077	46.8889
TM4SF2	X	37349330	38687674	+	ENSG00000250349	1.48927e-18	2.02413e-16	-3.8664	-14.5849	0.507831	11.3153		2.30769	47.6667
MFAP5	12	8637346	8662888	-	ENSG00000197614	1.79331e-09	5.53131e-08	-3.84816	-14.4016	0.139065	2.99119		2.61538	50.3333
LY86	6	6588108	6654983	+	ENSG00000112799	9.90323e-08	2.18991e-06	-3.82862	-14.2079	0.133918	2.9159		0.769231	16.2778
TM4SF18	3	149318498	149334414	-	ENSG00000163762	3.98324e-19	6.12416e-17	-3.82236	-14.1464	0.12242	2.55763		2.53846	51.1667
SLIT3	5	168661733	169301129	-	ENSG00000184347	1.69806e-34	1.57707e-31	-3.81677	-14.0917	0.158575	3.28762		11.0769	208.333
NHSL2	X	72133649	72141362	+	ENSG00000204131	7.57925e-25	2.41345e-22	-3.81608	-14.0849	0.156159	3.32998		3	58
RP11-325F22.2	7	104941063	104962334	+	ENSG00000237513	2.59625e-06	4.26144e-05	-3.8024	-13.952	0.0431296	1.14297		0.230769	5.27778
ITGBL1	13	101452593	101720856	+	ENSG00000198542	1.46525e-22	3.65601e-20	-3.79024	-13.8349	0.503307	10.1525		15.9231	276.722
GPC4	X	133300103	133415490	-	ENSG00000076716	5.06379e-19	7.55839e-17	-3.76998	-13.642	0.108332	2.05736		2.53846	45.1111
TMEM37	2	119429901	119438520	+	ENSG00000171227	1.05133e-20	1.90006e-18	-3.7665	-13.6091	0.259014	4.9209		2.84615	49.4444
RP11-473M20.9	16	3076911	3087100	-	ENSG00000262370	6.08083e-07	1.15322e-05	-3.76516	-13.5965	0.0644758	1.23486		0.384615	7.05556
DAPK1	9	87497228	87708633	+	ENSG00000196730	1.79988e-26	7.52236e-24	-3.7635	-13.5809	0.188036	3.83152		8.07692	150.944
DAPK1-IT1	9	87553454	87554459	+	ENSG00000236709	3.17366e-05	0.00040042	-3.75245	-13.4772	0.0417507	1.47927		0.153846	4.55556
CCDC152	5	42756801	42802360	+	ENSG00000198865	2.68e-43	6.40703e-40	-3.74422	-13.4006	2.85047	52.9406		48	803.778
PDGFB	22	39223359	39244751	-	ENSG00000100311	5.86298e-16	5.56899e-14	-3.74133	-13.3737	0.0878376	1.63622		1.53846	27.2222
DLL4	15	40929340	40939072	+	ENSG00000128917	2.74831e-16	2.73482e-14	-3.72595	-13.232	0.0682036	1.29249		1.46154	27.5
CPZ	4	8592660	8619759	+	ENSG00000109625	1.2128e-09	3.87668e-08	-3.72371	-13.2114	0.179662	3.28414		3.07692	48.8333
HLA-DQB1-AS1	6	32659880	32660729	+	ENSG00000223534	0.000143443	0.00151629	-3.71747	-13.1543	0.163947	3.28196		0.461538	8.33333
RP11-175K6.1	5	159100483	159117478	+	ENSG00000245812	3.19073e-16	3.1377e-14	-3.7173	-13.1528	0.08087	1.57507		1.30769	22.2778
SEPP1	5	42799880	42887392	-	ENSG00000250722	1.4736e-41	3.07944e-38	-3.71444	-13.1268	2.70027	48.8781		75.6154	1231
TSPAN18	11	44726465	44932421	+	ENSG00000157570	1.29285e-18	1.77887e-16	-3.70556	-13.0462	0.0886883	1.63032		2.53846	42.7778
GUCY1B3	4	155758992	155807591	+	ENSG00000061918	6.44609e-20	1.07762e-17	-3.70453	-13.0369	0.186126	3.56956		3.38462	58.8889
BTNL9	5	181040225	181061523	+	ENSG00000165810	2.84283e-13	1.77996e-11	-3.70429	-13.0347	0.0827989	1.52266		2.23077	38.0556
PEAR1	1	156893698	156916434	+	ENSG00000187800	5.31977e-19	7.8702e-17	-3.70327	-13.0255	0.101964	2.01009		2.84615	49.7222
LAMA4	6	112108760	112254939	-	ENSG00000112769	0	0	-3.69824	-12.9802	0.852074	16.023		47.4615	822.389
MMP13	11	102942995	102955734	-	ENSG00000137745	6.45222e-06	9.70303e-05	-3.69488	-12.95	1.13193	19.3285		14.6923	235.889
HBEGF	5	140332843	140346631	-	ENSG00000113070	3.45508e-17	3.87653e-15	-3.69434	-12.9452	0.973242	17.4073		14.6154	239.222
RP1-142L7.8	6	112234165	112234758	-	ENSG00000271208	8.09557e-05	0.000918478	-3.69041	-12.9099	0.0238444	1.44642		0.0769231	3.88889
IFI44L	1	78619922	78646145	+	ENSG00000137959	4.3982e-22	9.93608e-20	-3.67945	-12.8123	0.090998	1.76281		4.38462	80.0556
CYTH4	22	37282027	37315345	+	ENSG00000100055	2.31734e-17	2.65344e-15	-3.67688	-12.7894	0.098631	2.01439		2.84615	54.3333
NPR1	1	153678637	153693992	+	ENSG00000169418	9.85755e-15	8.03871e-13	-3.67511	-12.7738	0.0780952	1.45365		1.84615	32.6667
CTD-2325A15.5	5	42806394	42806997	+	ENSG00000272234	2.7629e-27	1.19971e-24	-3.67395	-12.7635	1.87573	33.3829		5.61538	89.5
ADAP2	17	30906344	30959322	+	ENSG00000184060	2.39891e-21	4.74152e-19	-3.67209	-12.7471	0.282962	5.41821		5.23077	89.2778
EBF1	5	158695916	159099761	-	ENSG00000164330	8.14643e-34	7.16778e-31	-3.67125	-12.7396	0.834169	15.2185		25.2308	419.278
ITGA7	12	55684568	55716043	-	ENSG00000135424	1.29958e-22	3.29179e-20	-3.66879	-12.7179	0.168928	3.20824		5.30769	91.3333
NOV	8	119416306	119424353	+	ENSG00000136999	1.6303e-16	1.66695e-14	-3.6604	-12.6442	0.604215	11.1937		7.84615	126.167
HIST3H2A	1	228456979	228457873	-	ENSG00000181218	4.35342e-09	1.25264e-07	-3.65148	-12.5663	0.204137	3.6502		0.923077	14.5556
TNFRSF19	13	23570370	23676104	+	ENSG00000127863	5.71049e-30	3.40947e-27	-3.65034	-12.5563	0.248247	4.56278		5.92308	101.778
PMF1-BGLAP	1	156212982	156243332	+	ENSG00000260238	1.56258e-11	7.05059e-10	-3.64718	-12.5289	6.15899	107.408		30.3077	474
RP1-127D3.4	1	171199244	171227788	-	ENSG00000225243	5.85682e-06	8.90104e-05	-3.64678	-12.5254	0.0918865	1.84682		0.384615	6.66667
FCGR2B	1	161581311	161678654	+	ENSG00000072694	3.30901e-14	2.46957e-12	-3.63128	-12.3915	0.063799	1.1932		2	35.1667
EBF2	8	25841730	26045397	-	ENSG00000221818	9.05421e-16	8.31669e-14	-3.62546	-12.3416	0.0993298	1.98374		3.53846	62.8333
NPNT	4	105894775	106004027	+	ENSG00000168743	1.78026e-13	1.15803e-11	-3.61962	-12.2917	0.141122	2.61431		4.15385	71.6111
SGCG	13	23180952	23325165	+	ENSG00000102683	2.45636e-06	4.05573e-05	-3.6172	-12.2712	0.062959	1.12117		0.538462	8.22222
KCNK17	6	39299001	39314553	-	ENSG00000124780	8.92927e-06	0.000129411	-3.59898	-12.1172	0.184211	3.21658		2.07692	31.1667
PTPRB	12	70515866	70637440	-	ENSG00000127329	4.1313e-26	1.62506e-23	-3.59751	-12.1048	0.147308	2.75302		10.3077	178.278
TIE1	1	43300993	43323108	+	ENSG00000066056	1.26063e-17	1.47375e-15	-3.59743	-12.1042	0.104553	1.89597		3.38462	56.2222
SH2D3C	9	127738317	127778741	-	ENSG00000095370	1.53495e-22	3.77361e-20	-3.59302	-12.0672	0.202718	3.68436		4.46154	75.6667
TRIM22	11	5689689	5737089	+	ENSG00000132274	2.57843e-16	2.58113e-14	-3.58143	-11.9707	0.279769	5.31905		7.53846	140.611
RP4-678D15.1	20	53255979	53487274	-	ENSG00000271774	1.13413e-05	0.000159864	-3.57822	-11.9441	0.0711297	1.44805		0.230769	4.83333
RP11-400K9.4	8	53515171	53523931	-	ENSG00000237807	4.69391e-16	4.56223e-14	-3.57004	-11.8765	0.12058	2.06585		1.46154	22.1667
TSPAN15	10	69451473	69507669	+	ENSG00000099282	3.47337e-19	5.40149e-17	-3.56529	-11.8375	0.249805	4.54945		3.15385	53.5556
RP11-397O8.7	13	101717564	101723106	+	ENSG00000276012	9.57349e-09	2.571e-07	-3.5541	-11.7461	0.435394	7.85409		0.923077	14.6111
OAS2	12	112978395	113011723	+	ENSG00000111335	6.19021e-20	1.04005e-17	-3.55106	-11.7213	0.13354	2.3874		4.07692	66
PLIN1	15	89664365	89679427	-	ENSG00000166819	2.17621e-07	4.49424e-06	-3.54039	-11.6349	0.278028	4.53164		5.30769	77.7778
RP11-394O4.6	5	149425771	149428289	-	ENSG00000275871	1.08568e-06	1.9516e-05	-3.53622	-11.6014	0.263008	3.88305		0.461538	7.33333
RP11-529H2.2	4	87317170	87345210	-	ENSG00000255723	2.16755e-09	6.60038e-08	-3.53212	-11.5684	0.401636	6.8568		0.692308	10.6111
PLN	6	118548298	118560730	+	ENSG00000198523	2.62322e-07	5.34149e-06	-3.53065	-11.5566	0.103622	1.75567		1	15.4444
LMOD1	1	201896452	201946588	-	ENSG00000163431	6.46866e-14	4.54144e-12	-3.52676	-11.5255	0.195819	3.32123		3.76923	58.7778
ACVRL1	12	51906908	51923361	+	ENSG00000139567	9.47633e-20	1.56852e-17	-3.52624	-11.5214	0.111876	1.90383		2.76923	42.1111
RP11-785D18.3	12	70570969	70571440	+	ENSG00000277247	8.47484e-05	0.000957285	-3.52514	-11.5126	0.0786557	1.85053		0.153846	3.94444
CLEC7A	12	10116777	10130258	-	ENSG00000172243	1.01905e-13	6.91112e-12	-3.52407	-11.5041	0.0909935	1.57888		1.76923	29.1667
SAMHD1	20	36890229	36951843	-	ENSG00000101347	9.61958e-23	2.47408e-20	-3.5233	-11.4979	0.332504	5.65855		8.07692	125.722
PTX3	3	157436789	157443628	+	ENSG00000163661	1.04923e-06	1.89014e-05	-3.49936	-11.3087	0.0894996	1.49906		0.923077	12.7222
GABRE	X	151953124	151974680	-	ENSG00000102287	1.46462e-24	4.45177e-22	-3.49057	-11.24	0.117089	1.97682		5.46154	84.7222
MIR143HG	5	149406689	149428678	+	ENSG00000249669	2.39813e-18	3.13208e-16	-3.48989	-11.2347	0.163297	2.85102		12.3077	201.556
CHN1	2	174799363	175005369	-	ENSG00000128656	4.33064e-15	3.64723e-13	-3.4854	-11.1998	0.0743768	1.22652		1.84615	26.4444
CDH2	18	27950966	28177446	-	ENSG00000170558	0.00011895	0.00129043	-3.48181	-11.172	0.0659324	1.12845		1.61538	24.4444
PTPRC	1	198638671	198757283	+	ENSG00000081237	8.81113e-08	1.97586e-06	-3.47097	-11.0883	0.0789393	1.44555		2.92308	53.4444
ANO5	11	22193176	22283357	+	ENSG00000171714	9.31446e-08	2.0693e-06	-3.46956	-11.0775	0.11666	1.95416		3.84615	59.7222
FAM107A	3	58564117	58627610	-	ENSG00000168309	3.86357e-14	2.82666e-12	-3.46373	-11.0328	0.0920641	1.46893		2.30769	35.0556
C10orf128	10	49154725	49188585	-	ENSG00000204161	3.48336e-13	2.137e-11	-3.45726	-10.9835	0.152983	2.5157		3	45.7222
PLIN4	19	4502192	4517704	-	ENSG00000167676	1.60857e-08	4.16275e-07	-3.45682	-10.9801	0.365893	5.68172		11.3846	162.5
EFNB1	X	68828997	68842147	+	ENSG00000090776	3.91004e-13	2.37264e-11	-3.44829	-10.9154	0.0796331	1.25892		1.30769	18.6111
TMSB4X	X	12975108	12977227	+	ENSG00000205542	9.54544e-21	1.744e-18	-3.44607	-10.8986	8.76988	145.34		71	1074.89
SEMA7A	15	74409289	74434467	-	ENSG00000138623	3.8518e-06	6.10934e-05	-3.42704	-10.7558	0.114398	1.6941		2.53846	32.2778
IL10RA	11	117986348	118001483	+	ENSG00000110324	4.52818e-16	4.41399e-14	-3.42543	-10.7438	0.163978	2.68795		5.07692	77.7778
NUDT14	14	105172938	105181323	-	ENSG00000183828	4.15692e-11	1.74826e-09	-3.42259	-10.7227	0.114746	1.7907		1.15385	15.3889
OLFML3	1	113979391	113982254	+	ENSG00000116774	2.58426e-23	6.98983e-21	-3.41424	-10.6608	2.06164	30.5186		24.3846	324.722
HECW2	2	196194370	196593692	-	ENSG00000138411	7.10003e-25	2.30475e-22	-3.41098	-10.6367	0.0749106	1.17345		4.61538	66.6667
NCF4	22	36860988	36878015	+	ENSG00000100365	2.61933e-08	6.52101e-07	-3.39171	-10.4956	0.140966	2.37984		1.07692	17.8889
NELL1	11	20669551	21575681	+	ENSG00000165973	1.74132e-10	6.57864e-09	-3.39086	-10.4894	0.0934886	1.4393		2.46154	31.8333
LINC01272	20	50267486	50279795	+	ENSG00000224397	6.20322e-07	1.17436e-05	-3.36226	-10.2835	0.0921482	1.45067		1.07692	15.7778
NID1	1	235975830	236065162	-	ENSG00000116962	2.8365e-41	5.2689e-38	-3.35987	-10.2665	0.539922	8.10006		15.2308	210.5
ALPL	1	21509372	21578412	+	ENSG00000162551	1.7499e-06	2.99121e-05	-3.35126	-10.2054	1.82472	28.8001		25	380.944
BTK	X	101349447	101390796	-	ENSG00000010671	8.45891e-14	5.80747e-12	-3.3478	-10.1809	0.103789	1.68733		2.23077	33.6667
PPFIA2	12	81257975	81759553	-	ENSG00000139220	3.99502e-13	2.41981e-11	-3.34692	-10.1747	0.0921693	1.35059		3.76923	51.6111
ANGPT1	8	107249482	107498055	-	ENSG00000154188	5.693e-13	3.35707e-11	-3.34421	-10.1556	0.0903587	1.35567		3.15385	43.3889
CD300LG	17	43847148	43863629	+	ENSG00000161649	7.56898e-11	3.04535e-09	-3.33653	-10.1017	0.113009	1.65619		2.53846	34.9444
MEST	7	130486171	130506296	+	ENSG00000106484	5.50593e-10	1.89589e-08	-3.33438	-10.0867	0.178892	2.65313		3.92308	55.5556
PTGER4	5	40679498	40693735	+	ENSG00000171522	1.3984e-11	6.36127e-10	-3.33353	-10.0808	0.325626	5.08424		6.15385	89.2778
SYNPO2	4	118850688	119061247	+	ENSG00000172403	1.49817e-18	2.02798e-16	-3.33316	-10.0782	0.140314	2.20465		7.92308	115
RP11-664I21.5	11	124883691	124887789	+	ENSG00000254568	2.33779e-05	0.000303314	-3.32542	-10.0242	0.051823	1.01626		0.153846	3.38889
CLDN11	3	170418865	170860380	+	ENSG00000013297	1.73703e-12	9.45891e-11	-3.3254	-10.0241	0.104668	1.56773		3.07692	42.2778
IGF1	12	102395867	102480645	-	ENSG00000017427	6.48954e-21	1.19877e-18	-3.32363	-10.0118	0.282541	4.21577		10.9231	148.889
OSR1	2	19351485	19358653	-	ENSG00000143867	6.15661e-12	3.0541e-10	-3.30523	-9.88496	0.0914238	1.30816		2.30769	30.5556
MYL9	20	36541484	36551447	+	ENSG00000101335	4.01866e-20	6.96186e-18	-3.30425	-9.8782	0.506128	7.05574		6.69231	87.5556
TBXAS1	7	139777051	140020325	+	ENSG00000059377	6.03324e-18	7.54613e-16	-3.29865	-9.83997	0.151259	2.30886		4.53846	63.8889
CD53	1	110873154	110899928	+	ENSG00000143119	8.02716e-09	2.19753e-07	-3.28877	-9.77276	0.465649	7.74315		4.30769	69.7778
SLCO2A1	3	133932696	134052184	-	ENSG00000174640	1.5154e-18	2.04304e-16	-3.28604	-9.75434	0.322098	4.75524		8.38462	112.889
IL33	9	6215786	6257983	+	ENSG00000137033	9.63542e-12	4.61548e-10	-3.28443	-9.74342	0.11981	1.65053		1.84615	24
HIGD1B	17	44846353	44850480	+	ENSG00000131097	1.02092e-05	0.000145937	-3.27083	-9.65202	0.148318	2.03352		0.615385	7.72222
LRRC25	19	18391144	18397617	-	ENSG00000175489	4.19346e-08	1.00652e-06	-3.25203	-9.52709	0.124171	1.88663		1.38462	20.1111
EDN1	6	12290363	12297194	+	ENSG00000078401	4.18048e-08	1.00413e-06	-3.25093	-9.51982	0.175987	2.55285		1.69231	23
ARHGAP18	6	129576132	129710225	-	ENSG00000146376	2.36743e-22	5.61383e-20	-3.24564	-9.48495	0.377241	5.35508		8.30769	108.667
PDLIM1	10	95237572	95291024	-	ENSG00000107438	1.1852e-19	1.91436e-17	-3.24341	-9.4703	1.20169	16.7804		13.3077	166.389
RP11-160H12.2	11	83643602	83725390	+	ENSG00000255311	7.64778e-06	0.00011283	-3.22586	-9.35578	0.0603358	0.9963		0.615385	9.33333
SRPX	X	38149336	38220924	-	ENSG00000101955	7.94657e-19	1.13544e-16	-3.22221	-9.33216	0.943932	12.5482		8.92308	109.944
DOCK4	7	111726110	112206411	-	ENSG00000128512	9.43305e-31	6.43662e-28	-3.22026	-9.31952	0.138478	1.93216		7.61538	96.8889
ISG15	1	1001138	1014541	+	ENSG00000187608	3.01648e-10	1.08681e-08	-3.21899	-9.31134	1.07786	15.372		4.84615	63.8333
HID1	17	74950743	74973166	-	ENSG00000167861	1.5061e-11	6.81414e-10	-3.2156	-9.28952	0.0754383	1.06344		2.15385	29.6667
PODXL	7	131500262	131558217	-	ENSG00000128567	2.00802e-30	1.34277e-27	-3.21476	-9.2841	0.410431	5.51331		13.7692	168.222
COL21A1	6	56056590	56394094	-	ENSG00000124749	4.94421e-26	1.92221e-23	-3.21367	-9.27706	0.180611	2.42357		6.15385	76.1111
MEOX1	17	43640388	43661954	-	ENSG00000005102	1.98857e-07	4.14514e-06	-3.20829	-9.24252	0.260991	3.56883		3.46154	40.6111
LYVE1	11	10556966	10611689	-	ENSG00000133800	9.51351e-10	3.11237e-08	-3.19984	-9.18856	0.468309	6.57969		7.76923	100.722
RP11-111E14.1	15	63928274	63935953	+	ENSG00000259351	0.000133407	0.00142507	-3.19973	-9.18784	0.102596	1.3227		0.538462	6.38889
TNFAIP2	14	103123442	103137439	+	ENSG00000185215	2.16874e-21	4.39465e-19	-3.19916	-9.18426	0.529888	7.32893		12.8462	162.667
HCK	20	32052188	32101856	+	ENSG00000101336	1.07036e-08	2.84933e-07	-3.19238	-9.14117	0.263567	3.87234		3.69231	52.7778
G0S2	1	209675420	209676388	+	ENSG00000123689	6.16663e-10	2.09747e-08	-3.17516	-9.03269	6.05265	76.1806		25.3077	295.333
CTD-2544N14.3	8	38970360	38973011	-	ENSG00000253645	2.5758e-08	6.42701e-07	-3.17322	-9.0206	0.242798	3.49306		0.769231	10.1667
PLXDC1	17	39063303	39154394	-	ENSG00000161381	8.11834e-17	8.6999e-15	-3.17058	-9.00409	0.238291	3.20584		10.5385	131.389
CSF2RA	X	1268800	1310381	+	ENSG00000198223	2.90916e-07	5.85951e-06	-3.16249	-8.95375	0.0861505	1.25733		1.53846	21.2222
BCL6B	17	7023020	7030290	+	ENSG00000161940	5.58873e-15	4.65983e-13	-3.15075	-8.88117	0.14611	1.9947		3.07692	38.2222
RP11-175K6.2	5	159106380	159108617	+	ENSG00000279204	5.63679e-13	3.32979e-11	-3.15072	-8.88098	0.187276	2.33786		1.92308	23.2222
LIMS2	2	127638381	127681786	-	ENSG00000072163	3.99302e-19	6.12416e-17	-3.14047	-8.8181	0.199844	2.69484		8.23077	100.611
CTSS	1	150730196	150765957	-	ENSG00000163131	9.83109e-13	5.56181e-11	-3.13872	-8.80742	0.838316	11.6409		17.1538	216.167
NOTCH3	19	15159038	15200981	-	ENSG00000074181	8.26963e-16	7.68042e-14	-3.13553	-8.788	0.193634	2.5568		8.69231	106.556
SUSD2	22	24181259	24189110	+	ENSG00000099994	7.43709e-11	2.99589e-09	-3.13168	-8.76456	0.121939	1.53547		3.15385	36.5
HEYL	1	39624153	39639945	-	ENSG00000163909	8.88686e-10	2.93319e-08	-3.12752	-8.7393	0.14791	1.98406		2.53846	32.2222
OAS3	12	112938352	112973249	+	ENSG00000111331	1.04592e-20	1.90006e-18	-3.12718	-8.73727	0.239763	3.3288		9.30769	121.611
THRSP	11	78063861	78068351	+	ENSG00000151365	0.000139954	0.00148693	-3.12329	-8.71374	0.294962	3.49129		1.69231	18.4444
IGJ	4	70655541	70681817	-	ENSG00000132465	0.000434205	0.00399221	-3.12104	-8.70017	0.647121	13.0629		4.69231	95.8333
CDH11	16	64943753	65126112	-	ENSG00000140937	1.89516e-25	6.66998e-23	-3.12099	-8.69983	0.626895	7.58807		40.2308	442.333
GPR34	X	41688973	41697277	+	ENSG00000171659	3.65483e-15	3.1015e-13	-3.11614	-8.67062	0.374391	4.65095		3.46154	39.4444
MAFB	20	40685848	40689240	-	ENSG00000204103	1.14756e-24	3.55265e-22	-3.1157	-8.66802	0.707899	8.77296		11.3077	130.444
ZEB2-AS1	2	144518097	144521477	+	ENSG00000238057	1.26036e-14	1.01788e-12	-3.11192	-8.64534	0.16348	2.08869		2.07692	25.0556
ITGB2	21	44885953	44931989	-	ENSG00000160255	1.34857e-08	3.53366e-07	-3.11074	-8.63826	0.413387	6.06117		12.5385	178.278
RP11-107E5.2	2	144511391	144514451	-	ENSG00000278976	2.84461e-15	2.46398e-13	-3.10299	-8.59197	0.237113	2.95672		3.38462	40.6667
RP11-14C10.3	15	101495052	101495567	-	ENSG00000274139	0.00433465	0.0280436	-3.09914	-8.56908	0.0359743	1.09153		0.0769231	2.61111
GPD1	12	50103819	50111319	+	ENSG00000167588	1.1748e-07	2.55558e-06	-3.09573	-8.54884	0.504434	6.05119		9.76923	106.833
GJA5	1	147756199	147773362	-	ENSG00000265107	1.91286e-12	1.03826e-10	-3.09163	-8.52456	0.130613	1.52694		2	22.0556
ST8SIA4	5	100806935	100903266	-	ENSG00000113532	4.17665e-14	3.02961e-12	-3.0915	-8.52381	0.0846986	1.06656		3.07692	37.6111
RP11-397O4.1	10	11030334	11030868	-	ENSG00000229206	0.0014158	0.011042	-3.0892	-8.51026	0	1.06738		0	2.11111
SATB2	2	199269500	199471266	-	ENSG00000119042	2.77611e-09	8.28004e-08	-3.08327	-8.47535	0.191158	2.26573		10.4615	109.5
ZEB2	2	144388001	144524580	-	ENSG00000169554	7.61564e-26	2.79812e-23	-3.08021	-8.45739	0.852595	10.4261		54.0769	610.222
PPL	16	4882507	4960741	-	ENSG00000118898	6.61844e-17	7.25533e-15	-3.07964	-8.45404	0.294599	3.86014		10.8462	131.278
FERMT3	11	64206678	64223886	+	ENSG00000149781	1.35679e-11	6.21429e-10	-3.07949	-8.45316	0.308114	4.12801		4.30769	55.7778
RP11-350G8.9	1	154480012	154481501	+	ENSG00000273110	9.71504e-05	0.00108166	-3.07548	-8.42969	0.0662767	1.04827		0.230769	3.16667
IL34	16	70579895	70660682	+	ENSG00000157368	9.66329e-08	2.13968e-06	-3.06748	-8.38311	0.0942699	1.20344		1.07692	11.4444
SELPLG	12	108622277	108633959	-	ENSG00000110876	9.71859e-08	2.1505e-06	-3.06631	-8.37625	0.407128	5.50556		4.53846	60.0556
STK17B	2	196133566	196176503	-	ENSG00000081320	2.41484e-20	4.29468e-18	-3.06294	-8.35674	0.189852	2.38752		5.84615	68.8333
LPAR5	12	6618835	6636447	-	ENSG00000184574	9.18251e-08	2.04406e-06	-3.053	-8.29936	0.10009	1.24378		1.53846	17.9444
CADM1	11	115169218	115504957	-	ENSG00000182985	4.29624e-24	1.24909e-21	-3.0441	-8.24834	0.439568	5.32967		23.0769	254
EFNB2	13	106489731	106535114	-	ENSG00000125266	8.92163e-09	2.42122e-07	-3.0426	-8.23975	0.0804942	1.01384		1.76923	20.2778
CRHBP	5	76952713	76981158	+	ENSG00000145708	1.85111e-06	3.14172e-05	-3.04187	-8.23555	0.134742	1.60268		1.84615	20.8889
PHLDB2	3	111732497	111976517	+	ENSG00000144824	8.16763e-17	8.72475e-15	-3.04136	-8.23265	0.168835	2.11413		9.61538	115.278
ITGAM	16	31259990	31332892	+	ENSG00000169896	3.1518e-07	6.32915e-06	-3.0396	-8.22265	0.276119	3.8296		7.15385	95.6111
CAPN6	X	111245103	111270523	-	ENSG00000077274	4.2337e-11	1.76942e-09	-3.03287	-8.18437	0.274543	3.0541		4.61538	50.6111
AVPR1A	12	63142759	63150942	-	ENSG00000166148	6.74575e-10	2.28284e-08	-3.02893	-8.16203	0.126941	1.64952		3.53846	43.7222
CLEC1A	12	10069554	10111627	-	ENSG00000150048	6.04872e-08	1.40444e-06	-3.0101	-8.05619	0.074417	0.95487		1.15385	13.5
CCL2	17	34255218	34257203	+	ENSG00000108691	2.3417e-09	7.10478e-08	-3.00986	-8.05487	0.28344	3.70776		2.76923	31.3889
BCAM	19	44809059	44821420	+	ENSG00000187244	4.89976e-13	2.92542e-11	-3.0062	-8.03447	0.181896	2.22123		4.38462	49.6111
CA2	8	85463852	85481493	+	ENSG00000104267	2.18263e-05	0.000285958	-3.00517	-8.02874	1.00486	12.4877		9.61538	120.944
RP11-229O3.1	16	64981123	64983227	-	ENSG00000278893	5.22365e-14	3.73989e-12	-3.00462	-8.02564	0.333498	3.71696		3.30769	34.0556
TMEM196	7	19719310	19773598	-	ENSG00000173452	5.5459e-06	8.48473e-05	-3.00017	-8.00093	0.29793	3.17288		6.15385	58.7778
AC021188.4	2	96307263	96321731	-	ENSG00000230747	2.56594e-05	0.000329337	-2.99798	-7.98883	0.204482	2.24987		0.769231	7.44444
OAS1	12	112906777	112932185	+	ENSG00000089127	3.52056e-14	2.59845e-12	-2.99635	-7.97976	0.226803	2.7319		4.38462	46.8889
HLA-DQB1	6	32659467	32668383	-	ENSG00000179344	0.000434265	0.00399221	-2.99589	-7.97725	0.113329	1.24582		2.61538	27.8333
TM4SF19-AS1	3	196318330	196325570	+	ENSG00000235897	4.36673e-06	6.85453e-05	-2.99502	-7.97243	0.164674	1.82754		1.76923	17
TRPV2	17	16415542	16437003	+	ENSG00000187688	1.57191e-15	1.40151e-13	-2.99498	-7.97222	0.417445	4.89705		6.69231	73.1111
DOCK10	2	224765090	225042445	-	ENSG00000135905	2.99711e-19	4.68264e-17	-2.98334	-7.90818	0.134734	1.62271		7	79.1667
GFRA1	10	116056925	116273467	-	ENSG00000151892	2.56785e-11	1.11647e-09	-2.98312	-7.90697	0.0966549	1.16465		4.46154	50.2778
MECOM	3	169083499	169663618	-	ENSG00000085276	1.13852e-15	1.03441e-13	-2.98159	-7.89858	0.0910454	1.05572		4	42.6111
RP11-299G20.2	15	101295419	101305737	+	ENSG00000259172	2.07113e-07	4.31184e-06	-2.97692	-7.87303	0.355259	4.31359		4.46154	50
SLC18B1	6	132769370	132798553	-	ENSG00000146409	1.00669e-11	4.8015e-10	-2.97083	-7.83985	0.166623	1.80969		1.84615	19.5
TSHZ2	20	52972407	53495330	+	ENSG00000182463	8.27895e-19	1.17291e-16	-2.9612	-7.78771	0.120456	1.41215		7.30769	79.2778
HSD17B11	4	87336610	87391386	-	ENSG00000198189	4.30269e-16	4.20645e-14	-2.95776	-7.76916	0.719688	8.54084		8.53846	91.8889
C1QTNF5	11	119338942	119340883	-	ENSG00000223953	1.3809e-08	3.60424e-07	-2.9503	-7.72909	0.278877	3.3242		1.76923	19.2222
TMSB10	2	84905625	84906675	+	ENSG00000034510	1.77714e-40	2.97093e-37	-2.94835	-7.71866	22.6799	258.891		54	558.278
PSMB9	6	32844136	32859585	+	ENSG00000240065	1.59998e-06	2.75607e-05	-2.94786	-7.71604	0.0787018	0.983338		1.15385	13.1667
VIT	2	36696690	36814792	+	ENSG00000205221	2.75602e-12	1.46266e-10	-2.94454	-7.69829	2.42335	25.9238		46.1538	440.389
BASP1	5	17065598	17276843	+	ENSG00000176788	0.000226538	0.00225761	-2.94391	-7.69492	0.0734661	0.951889		0.692308	9.16667
ADCY4	14	24318349	24335093	-	ENSG00000129467	9.98595e-22	2.12663e-19	-2.93741	-7.66033	0.194398	2.16701		7.53846	77.6111
MAOA	X	43654907	43746824	+	ENSG00000189221	2.7999e-07	5.67018e-06	-2.93088	-7.62575	0.268389	2.95775		7.30769	73
DIRC3	2	217284019	217756593	-	ENSG00000231672	3.10447e-10	1.11491e-08	-2.93016	-7.62194	0.190222	2.1773		4.30769	44.4444
PTPRZ1	7	121873089	122062036	+	ENSG00000106278	4.51611e-05	0.000545112	-2.92738	-7.60728	0.166927	1.85466		7.92308	81.9444
SEMA3G	3	52433053	52445085	-	ENSG00000010319	8.63207e-10	2.85756e-08	-2.92538	-7.59674	0.0921339	1.0793		2.23077	23.9444
ANKRD29	18	23598926	23662885	-	ENSG00000154065	6.02767e-12	2.99458e-10	-2.92405	-7.58973	0.0956749	1.1636		3	33
CDC42EP2	11	65314818	65322429	+	ENSG00000149798	3.46749e-18	4.45906e-16	-2.9162	-7.54856	0.326962	3.57487		3.53846	35.7222
IRF8	16	85898803	85922609	+	ENSG00000140968	2.06603e-10	7.68305e-09	-2.912	-7.52659	0.19424	2.2187		4.76923	50.5
PIK3R5	17	8878911	8965712	-	ENSG00000141506	1.16933e-07	2.547e-06	-2.9115	-7.52401	0.133023	1.56655		4.69231	52.3889
TINAGL1	1	31576485	31587686	+	ENSG00000142910	2.60235e-12	1.38993e-10	-2.90692	-7.50013	0.200574	2.37247		5	56.4444
CSRP2	12	76858715	76879060	-	ENSG00000175183	3.66435e-17	4.08392e-15	-2.89881	-7.4581	0.204931	2.20873		5.76923	57
STAB1	3	52495338	52524495	+	ENSG00000010327	2.07067e-21	4.22152e-19	-2.89671	-7.44726	0.930054	10.2495		46.5385	477.833
TMEM176B	7	150791285	150801360	-	ENSG00000106565	1.35053e-05	0.000186746	-2.89629	-7.44508	0.628208	7.30037		5.84615	64.1667
TM6SF1	15	83107407	83144854	+	ENSG00000136404	1.06953e-11	5.07232e-10	-2.89459	-7.43632	0.217108	2.36943		2.76923	27.6111
MS4A14	11	60378530	60417756	+	ENSG00000166928	1.1484e-08	3.04012e-07	-2.89338	-7.43009	0.125275	1.4528		2.30769	25.3889
ABI3	17	49210227	49223225	+	ENSG00000108798	5.00722e-11	2.07199e-09	-2.89298	-7.42803	0.265693	2.93241		3.23077	31.8889
GLI1	12	57460135	57472262	+	ENSG00000111087	1.45072e-12	8.05729e-11	-2.8922	-7.42401	0.0942897	1.04722		2.07692	19.9444
RP11-826F13.1	11	70603304	70604859	+	ENSG00000279459	7.20046e-06	0.000106951	-2.8899	-7.41219	0.162752	1.74775		1.23077	12.4444
RP11-347P5.1	2	196151263	196154881	+	ENSG00000272211	7.32085e-07	1.36668e-05	-2.88578	-7.39105	0.129527	1.31154		1.23077	11.7778
PTN	7	137227341	137343865	-	ENSG00000105894	2.20058e-16	2.21616e-14	-2.88268	-7.37518	0.977252	10.3249		8.30769	77.9444
LIPE	19	42401507	42427426	-	ENSG00000079435	6.93967e-06	0.000103723	-2.87852	-7.35396	0.229714	2.35082		5.69231	54.6111
C7	5	40909252	40982939	+	ENSG00000112936	2.22987e-06	3.71849e-05	-2.87722	-7.34733	0.129616	1.42174		3.23077	33.5556
CLDN5	22	19523024	19527545	-	ENSG00000184113	5.89287e-11	2.40866e-09	-2.87666	-7.3445	0.810384	8.8802		13.8462	136.222
RP11-244F12.2	15	63070025	63071911	-	ENSG00000259627	1.17474e-19	1.90666e-17	-2.8721	-7.32128	2.013	22.1274		7.07692	66.1667
GAL3ST4	7	100159244	100168750	-	ENSG00000197093	4.80085e-12	2.41378e-10	-2.86763	-7.29867	0.204761	2.27785		3.30769	33.9444
TNFRSF21	6	47231532	47309905	-	ENSG00000146072	1.33175e-11	6.12479e-10	-2.86683	-7.2946	0.17102	1.89095		3.07692	30.2778
SNX10	7	26291895	26374329	+	ENSG00000086300	8.26359e-10	2.75192e-08	-2.86625	-7.29166	0.131087	1.30038		2.15385	20.2778
GIMAP2	7	150685697	150693641	+	ENSG00000106560	9.16606e-12	4.40799e-10	-2.8655	-7.28787	0.283101	3.08983		2.76923	28.7778
HLA-DPB1	6	33075926	33087201	+	ENSG00000223865	2.62385e-11	1.13785e-09	-2.86381	-7.27935	0.413543	4.3621		5.46154	52.6667
PLEK	2	68365173	68397453	+	ENSG00000115956	3.41612e-07	6.8068e-06	-2.85206	-7.22029	0.340515	3.94603		5.15385	57.3889
ARHGAP20	11	110577042	110713189	-	ENSG00000137727	6.10955e-13	3.57746e-11	-2.85063	-7.21315	0.165075	1.81206		5.53846	57
LTC4S	5	179793980	179796647	+	ENSG00000213316	2.20979e-08	5.61352e-07	-2.84583	-7.18919	0.308871	3.43997		1.76923	18.1667
APBB1IP	10	26438203	26567803	+	ENSG00000077420	2.5348e-14	1.95279e-12	-2.842	-7.17013	0.268237	2.85423		5.07692	50.9444
SIGLEC15	18	45825512	45844080	+	ENSG00000197046	1.29881e-06	2.28676e-05	-2.83056	-7.1135	0.240124	2.42456		4.38462	38.6111
GJC1	17	44798448	44830816	-	ENSG00000182963	8.49712e-13	4.84815e-11	-2.82526	-7.08743	0.116951	1.27304		4.84615	48.8889
RAMP2	17	42758447	42763041	+	ENSG00000131477	2.09422e-13	1.34654e-11	-2.81487	-7.03656	1.17651	12.489		6.84615	62.9444
NHSL1	6	138422043	138692571	-	ENSG00000135540	6.75682e-14	4.72624e-12	-2.8125	-7.02499	0.129041	1.29698		5.61538	50.5
LINC00278	Y	3002912	3102272	+	ENSG00000231535	0.0044632	0.0287528	-2.80969	-7.01133	0.139888	1.4863		0.538462	5
SCN4B	11	118133377	118152888	-	ENSG00000177098	9.34814e-10	3.06427e-08	-2.80938	-7.00982	0.123879	1.32481		3.53846	33.0556
LIPA	10	89213569	89414557	-	ENSG00000107798	1.94102e-19	3.07574e-17	-2.80463	-6.98679	0.892288	9.15864		20.6923	195.722
AC004540.5	7	26398593	26494256	+	ENSG00000214870	1.83954e-05	0.000245431	-2.80423	-6.98484	0.100119	0.973946		0.846154	7.72222
CTD-2363C16.1	5	158983006	158984789	+	ENSG00000253811	1.60958e-06	2.76975e-05	-2.80044	-6.96652	0.311886	3.09095		0.846154	7.55556
C1orf115	1	220689845	220699157	+	ENSG00000162817	6.27064e-08	1.44792e-06	-2.79523	-6.94142	0.0967701	0.998619		1.61538	15.3333
SMPD3	16	68358325	68448688	-	ENSG00000103056	2.42852e-06	4.01371e-05	-2.79516	-6.94107	0.112489	1.10551		4	34.8889
CSF2RB	22	36913628	36940449	+	ENSG00000100368	2.8042e-08	6.96054e-07	-2.79435	-6.93716	0.123735	1.38426		2.84615	30.9444
ITGAX	16	31355134	31382997	+	ENSG00000140678	9.05151e-10	2.97579e-08	-2.79229	-6.92728	0.17786	1.00751		5.53846	30
GPR78	4	8558725	8619761	+	ENSG00000155269	6.8207e-07	1.28262e-05	-2.78587	-6.89653	0.130255	1.34469		5.30769	48.6111
FMO3	1	171090877	171117819	+	ENSG00000007933	3.8446e-06	6.10371e-05	-2.77425	-6.8412	0.132975	1.42363		2.07692	22.5556
FRMD3	9	83242990	83538546	-	ENSG00000172159	1.88605e-14	1.48028e-12	-2.77318	-6.83612	0.162569	1.62483		4.92308	47.2778
GLIPR2	9	36136536	36163913	+	ENSG00000122694	2.85744e-12	1.5093e-10	-2.76459	-6.79554	0.632407	6.0212		9.53846	80.6667
COL18A1	21	45405137	45513720	+	ENSG00000182871	1.11313e-16	1.17406e-14	-2.75928	-6.7706	0.269822	2.71724		11.3846	102.333
RP11-389C8.2	5	72439903	72442387	-	ENSG00000261269	1.60626e-08	4.15997e-07	-2.75883	-6.76848	0.112257	1.06272		1.30769	12.0556
RP11-196H14.3	12	64146388	64147857	-	ENSG00000255629	0.0011223	0.00903975	-2.75226	-6.73774	0.0362442	0.95307		0.0769231	2
MME	3	155024124	155183729	+	ENSG00000196549	4.215e-11	1.76381e-09	-2.75204	-6.7367	0.123693	1.26974		5.53846	54.1111
KCTD12	13	76880166	76886390	-	ENSG00000178695	2.40234e-29	1.38486e-26	-2.75174	-6.73528	0.767965	7.56906		23.4615	210.278
RP11-284H19.1	12	20361732	20370262	-	ENSG00000256879	0.000616543	0.00541337	-2.75143	-6.73385	0.0839655	1.0944		0.230769	2.55556
CARD16	11	105041326	105101431	-	ENSG00000204397	8.40803e-05	0.000950701	-2.73127	-6.64039	0.114782	1.13166		0.846154	8.22222
FAM20A	17	68535113	68601389	-	ENSG00000108950	1.40707e-28	7.12807e-26	-2.72855	-6.6279	0.272852	2.57053		8.38462	71.3333
TSPAN11	12	30926428	30996599	+	ENSG00000110900	8.80331e-32	7.00806e-29	-2.72553	-6.61404	0.601598	5.42499		20.9231	171.556
SLC7A7	14	22773222	22829820	-	ENSG00000155465	9.17589e-12	4.40799e-10	-2.72501	-6.61166	0.276841	2.76567		7	63.1667
PPARG	3	12287368	12434356	+	ENSG00000132170	1.12822e-12	6.33986e-11	-2.72267	-6.60095	0.340124	3.26198		6.61538	59.5556
RP11-400K9.3	8	53515170	53515905	+	ENSG00000254204	0.000903712	0.00749581	-2.71993	-6.5884	0.0961023	1.22121		0.230769	2.61111
EFHD2	1	15409895	15430343	+	ENSG00000142634	2.47401e-11	1.08266e-09	-2.71554	-6.56837	0.205406	1.99756		2.53846	22.8333
ABCG1	21	42199689	42297244	+	ENSG00000160179	2.95426e-14	2.23981e-12	-2.71504	-6.56612	0.110303	1.10398		3.23077	29.7778
SNRK-AS1	3	43349644	43351962	-	ENSG00000234617	1.72036e-05	0.000231749	-2.71493	-6.5656	0.195875	1.55898		0.692308	5.22222
AC005339.2	19	4654964	4655524	-	ENSG00000268565	0.00018897	0.00193218	-2.71393	-6.56105	0.22969	2.28331		0.461538	3.94444
FGF7	15	49423096	49488775	+	ENSG00000140285	2.24519e-12	1.20688e-10	-2.70935	-6.54028	0.188199	1.76257		5.92308	52.7778
FILIP1L	3	99830141	100114513	-	ENSG00000168386	5.2656e-19	7.82469e-17	-2.70799	-6.53411	0.667119	6.28626		19.1538	167.667
MMD	17	55392613	55421992	-	ENSG00000108960	6.00619e-10	2.04706e-08	-2.70565	-6.5235	0.180249	1.77749		2.69231	24.9444
IL17B	5	149371324	149404202	-	ENSG00000127743	0.000701534	0.00603753	-2.70337	-6.51324	0.157623	1.38342		1	7.33333
HAVCR2	5	157085832	157142869	-	ENSG00000135077	1.22408e-10	4.71509e-09	-2.70206	-6.50732	0.313319	3.13633		5.53846	52.5
RP1-69D17.3	6	129479615	129481410	-	ENSG00000233351	0.00285463	0.0198553	-2.69693	-6.4842	0.171467	1.64042		0.307692	2.77778
RP11-1100L3.8	12	52058459	52059503	-	ENSG00000259884	3.31376e-08	8.09319e-07	-2.69126	-6.45876	0.868165	3.24369		4.15385	13.6667
HLA-DMA	6	32948613	32969094	-	ENSG00000204257	5.60927e-08	1.30876e-06	-2.69116	-6.45834	0.238861	2.1957		3	24.3333
RP11-837J7.4	12	109948389	109949029	+	ENSG00000277299	3.52634e-05	0.000439773	-2.68863	-6.447	0.246185	2.28098		0.769231	6.38889
RARRES3	11	63536809	63546462	+	ENSG00000133321	4.85396e-20	8.28021e-18	-2.68778	-6.44323	0.768	6.9119		4.76923	39.5
PLEKHG5	1	6466092	6520061	-	ENSG00000171680	3.42914e-20	5.97153e-18	-2.67875	-6.40302	0.120957	1.13353		4.15385	34.3889
STMN3	20	63639705	63653427	-	ENSG00000197457	4.69062e-10	1.63026e-08	-2.67623	-6.39185	0.164226	1.50176		2.07692	16.2222
RHBDL2	1	38885807	38941799	-	ENSG00000158315	5.63129e-07	1.07713e-05	-2.6655	-6.34447	0.290146	2.56828		3.92308	31.2778
CORO6	17	29614756	29622907	-	ENSG00000167549	8.57368e-16	7.91881e-14	-2.66525	-6.34335	0.300805	2.71213		6.46154	52.1111
MEPE	4	87821411	87846817	+	ENSG00000152595	8.27807e-06	0.000121022	-2.66144	-6.32666	0.517869	4.42808		6.53846	49.7222
CTD-2315M5.2	5	55484403	55485086	+	ENSG00000279883	0.000859106	0.00717926	-2.65709	-6.30758	0.187927	1.55656		0.538462	4.77778
CDC20	1	43358955	43363203	+	ENSG00000117399	9.41499e-06	0.000135452	-2.65672	-6.30599	0.185204	1.8544		1.84615	15.2778
HCST	19	35902480	35904377	+	ENSG00000126264	0.000161456	0.00168067	-2.65589	-6.30233	0.266351	2.42106		0.769231	6.44444
FBLN1	22	45502238	45601135	+	ENSG00000077942	9.83019e-20	1.61908e-17	-2.65208	-6.28573	0.769662	6.96005		26.6923	222.611
MRVI1	11	10573091	10693988	-	ENSG00000072952	2.16841e-10	8.0023e-09	-2.64894	-6.27205	0.174067	1.71002		6.53846	57.8889
AC093484.4	17	16427474	16428719	+	ENSG00000239203	0.00145185	0.0112863	-2.64283	-6.24556	0.0896264	1.12102		0.230769	2.44444
ADORA3	1	111483348	111563962	-	ENSG00000121933	2.45694e-08	6.13959e-07	-2.64157	-6.24012	0.160791	1.56489		3.30769	30.1111
LRRC17	7	102912991	102944949	+	ENSG00000128606	1.73371e-09	5.36729e-08	-2.63843	-6.22653	0.322364	3.21906		4.15385	35.8889
RP11-264B17.5	16	28989140	28990778	-	ENSG00000261552	0.000589754	0.00519727	-2.63656	-6.21845	0.12335	1.58308		0.307692	3.16667
SLN	11	107707378	107719693	-	ENSG00000170290	0.00196959	0.0145951	-2.63521	-6.21267	0.259043	2.67741		1.07692	10
BMP2K	4	78776342	78916372	+	ENSG00000138756	6.49011e-26	2.46587e-23	-2.63153	-6.19685	0.208457	1.86433		10.2308	82.1667
OLFML2B	1	161983192	162023854	-	ENSG00000162745	2.05384e-18	2.71424e-16	-2.63062	-6.19293	3.66963	33.4995		60.2308	502.611
MDK	11	46380756	46383837	+	ENSG00000110492	1.35603e-12	7.5565e-11	-2.63053	-6.19254	0.375824	3.2356		4	32.1667
CLIC2	X	155276211	155334657	-	ENSG00000155962	1.97459e-17	2.28444e-15	-2.62811	-6.18215	0.451394	3.983		6.30769	50.6667
LPAR6	13	48389567	48444704	-	ENSG00000139679	1.18339e-24	3.62997e-22	-2.62772	-6.18046	0.362375	3.36722		7.84615	64.8333
IGSF6	16	21639537	21652660	-	ENSG00000140749	1.90513e-08	4.87733e-07	-2.627	-6.17741	0.234393	2.35547		3.84615	35.7222
LINC01094	4	78645903	78682699	+	ENSG00000251442	1.41925e-07	3.03989e-06	-2.62557	-6.17128	0.156512	1.42187		2.23077	18.3889
CIT	12	119685790	119877291	-	ENSG00000122966	3.27527e-13	2.01673e-11	-2.62251	-6.1582	0.174758	1.65347		10.9231	98.5
FABP5	8	81280363	81284777	+	ENSG00000164687	2.69398e-09	8.06385e-08	-2.6159	-6.13008	0.209285	1.78813		2	16.6111
LAT2	7	74199652	74229834	+	ENSG00000086730	3.67883e-10	1.30161e-08	-2.61093	-6.10899	0.233138	2.16304		4.84615	42.8889
IGSF10	3	151425384	151458709	-	ENSG00000152580	6.07321e-09	1.69923e-07	-2.60949	-6.10288	0.219731	2.08744		12.3077	107.944
INAFM1	19	47274453	47275707	+	ENSG00000257704	2.97431e-06	4.82619e-05	-2.60844	-6.09845	0.151008	1.33544		1	7.55556
AC006369.2	2	37600136	37646698	+	ENSG00000236213	0.000657829	0.00572029	-2.60691	-6.09196	0.175306	1.76383		0.461538	4.27778
GMFG	19	39328353	39342372	-	ENSG00000130755	5.72832e-09	1.61534e-07	-2.60522	-6.08484	0.498741	4.63173		3.38462	30.2778
AC010894.5	2	174575227	174587726	+	ENSG00000237798	0.000142574	0.00150853	-2.60292	-6.07514	0.138048	1.32392		0.307692	2.66667
SLC36A2	5	151314978	151347590	-	ENSG00000186335	8.95324e-05	0.00100555	-2.59651	-6.0482	0.159668	1.35212		3.30769	25.8889
FCGR2A	1	161505430	161524013	+	ENSG00000143226	2.82051e-10	1.02504e-08	-2.58961	-6.01935	0.187656	1.73128		4.76923	39.8333
CTD-2521M24.9	19	17405694	17418904	+	ENSG00000269640	7.04671e-06	0.000104994	-2.58704	-6.00867	0.120353	1.01235		1.46154	11.3889
PDE1A	2	182140036	182523192	-	ENSG00000115252	7.56225e-07	1.4086e-05	-2.5832	-5.99266	0.428436	3.56615		13.1538	101.944
SLC1A3	5	36606355	36688334	+	ENSG00000079215	3.72741e-10	1.31601e-08	-2.58044	-5.98124	0.180288	1.66925		5.53846	44.8889
IRF5	7	128937612	128950035	+	ENSG00000128604	2.09767e-10	7.77555e-09	-2.57791	-5.97076	0.166447	1.46938		3.38462	28.5556
CD37	19	49335171	49343335	+	ENSG00000104894	3.17425e-11	1.35891e-09	-2.57389	-5.95412	0.210822	1.90491		4.30769	34.8333
PLTP	20	45898621	45912155	-	ENSG00000100979	7.45402e-16	7.0007e-14	-2.57011	-5.93855	7.76965	65.5634		95.5385	739.389
KIAA1217	10	23694746	24547848	+	ENSG00000120549	1.72595e-27	7.59303e-25	-2.56999	-5.93804	0.332271	2.82611		16.6923	131
MFRP	11	119338934	119346673	-	ENSG00000259159	6.19414e-08	1.43125e-06	-2.56606	-5.92191	0.120662	1.14479		2.30769	19.7778
CX3CR1	3	39263494	39281735	-	ENSG00000168329	2.77024e-07	5.61692e-06	-2.5639	-5.91306	0.123928	1.07931		2.23077	17.8889
HYAL2	3	50317790	50322906	-	ENSG00000068001	1.02015e-25	3.66759e-23	-2.55838	-5.89047	1.157	9.91266		25.5385	199.333
TM4SF19-TCTEX1D2	3	196316082	196338373	-	ENSG00000273331	2.17525e-06	3.63648e-05	-2.55172	-5.86332	0.650697	5.11025		3.07692	21.5556
DEPTOR	8	119873717	120050913	+	ENSG00000155792	5.68249e-10	1.95467e-08	-2.54692	-5.84387	0.177398	1.53354		2.23077	17.6111
CTB-13F3.1	7	107942116	107942740	+	ENSG00000273055	3.50444e-07	6.95789e-06	-2.54487	-5.83554	0.365315	3.15294		1.15385	8.72222
RP11-433J22.2	1	147757185	147758434	+	ENSG00000274415	0.00137056	0.0107494	-2.54385	-5.83141	0.197259	1.62237		0.615385	4.61111
IFIT2	10	89301955	89309276	+	ENSG00000119922	1.56626e-14	1.24389e-12	-2.54111	-5.82035	0.332865	2.94698		5.69231	45.1111
COL24A1	1	85729233	86156943	-	ENSG00000171502	1.52456e-12	8.40077e-11	-2.53934	-5.81324	0.146226	1.21092		6.92308	51.5556
FAT3	11	92352096	92896470	+	ENSG00000165323	5.95968e-08	1.38569e-06	-2.53761	-5.80628	0.211502	1.80866		19.6154	154.944
RBM47	4	40423267	40630875	-	ENSG00000163694	7.92372e-09	2.17155e-07	-2.53742	-5.8055	0.111581	1.00946		4.46154	38.1667
RUNX2	6	45328157	45664349	+	ENSG00000124813	2.42552e-08	6.08382e-07	-2.53643	-5.8015	0.427684	3.54254		17.1538	128.778
CD163L1	12	7346685	7479897	-	ENSG00000177675	1.53356e-11	6.929e-10	-2.53203	-5.78386	0.121512	1.05799		3.46154	26.5556
FYN	6	111660332	111873452	-	ENSG00000010810	5.04733e-26	1.93974e-23	-2.52951	-5.77375	0.273323	2.2201		9.53846	73.1667
CLEC4A	12	8123632	8138607	+	ENSG00000111729	6.27303e-10	2.12958e-08	-2.52681	-5.76295	0.561548	4.63368		3.46154	26.5
CADM3-AS1	1	159195985	159207973	-	ENSG00000225670	4.45231e-07	8.68513e-06	-2.52268	-5.74649	0.110581	0.998562		2	15.6667
AOC3	17	42851184	42858130	+	ENSG00000131471	4.42079e-12	2.23953e-10	-2.52231	-5.74503	0.523986	4.33452		11.5385	87.8333
RP11-486F17.1	2	199325310	199329362	+	ENSG00000257045	0.0050472	0.0318763	-2.52202	-5.74384	0.219119	1.78978		0.846154	6.44444
NID2	14	52004803	52069228	-	ENSG00000087303	6.68166e-19	9.7983e-17	-2.51853	-5.72996	0.802526	6.56635		24.6154	185.444
KLRC4-KLRK1	12	10372353	10410146	-	ENSG00000255819	5.78415e-05	0.000679765	-2.50014	-5.65738	0.14743	1.36738		1.69231	15.7222
APOL4	22	36189124	36204840	-	ENSG00000100336	2.17678e-06	3.63722e-05	-2.4949	-5.63691	0.136311	1.14344		2.76923	22.1111
PTAFR	1	28147166	28193936	-	ENSG00000169403	3.11042e-08	7.66938e-07	-2.49364	-5.63197	0.232487	2.07559		5.23077	43.1667
RP11-588H23.3	12	70468080	70543040	+	ENSG00000258168	2.04444e-09	6.25395e-08	-2.49246	-5.62739	0.126756	1.09504		3.84615	31.2222
ARL4C	2	234493041	234497053	-	ENSG00000188042	3.70568e-07	7.34641e-06	-2.48986	-5.61724	0.122267	0.99063		2.30769	17.3889
EHD4	15	41895939	41972578	-	ENSG00000103966	2.59231e-23	6.98983e-21	-2.4883	-5.61115	0.487886	3.97251		19.1538	139
TPM1	15	63042632	63071915	+	ENSG00000140416	3.6097e-30	2.27717e-27	-2.48317	-5.59127	1.04972	8.68252		64.5385	472.667
DDX60	4	168216293	168318807	-	ENSG00000137628	5.44761e-18	6.8537e-16	-2.4728	-5.5512	0.236233	1.94081		7.76923	57.9444
MYPN	10	68106117	68212017	+	ENSG00000138347	8.93037e-07	1.6352e-05	-2.4717	-5.54698	0.128519	1.12525		4.38462	34.7222
C10orf55	10	73909969	73922777	-	ENSG00000222047	0.000114959	0.0012561	-2.47125	-5.54525	0.129833	1.1383		1.53846	12.4444
C1QTNF1	17	79022814	79049788	+	ENSG00000173918	7.30562e-12	3.56069e-10	-2.46894	-5.53636	0.402241	3.23536		9.38462	69
MAP1B	5	72107234	72209570	+	ENSG00000131711	3.26828e-14	2.44463e-12	-2.46833	-5.53404	1.18806	9.32266		74.5385	515.222
C5orf30	5	103258702	103278660	+	ENSG00000181751	2.1314e-09	6.50212e-08	-2.4677	-5.5316	0.122691	0.979781		2.07692	15.6111
FAS	10	88990531	89015785	+	ENSG00000026103	1.10662e-11	5.23337e-10	-2.46709	-5.52927	0.239822	1.95769		4.23077	32.0556
TSPAN14	10	80454166	80533123	+	ENSG00000108219	2.37895e-21	4.73453e-19	-2.46516	-5.52188	0.363368	2.98862		31.3077	237.278
LRRC15	3	194355247	194369743	-	ENSG00000172061	4.86087e-07	9.41163e-06	-2.45789	-5.49413	1.77009	14.5872		50.5385	359.722
CD52	1	26317957	26320523	+	ENSG00000169442	0.00019901	0.00202123	-2.454	-5.47933	0.2769	2.64851		1.07692	10.5556
MCTP1	5	94703741	95284575	-	ENSG00000175471	4.48187e-13	2.69517e-11	-2.43659	-5.4136	0.161306	1.34145		9.38462	72.5
LCP1	13	46125920	46211871	-	ENSG00000136167	3.57612e-06	5.72094e-05	-2.43539	-5.40909	0.624557	5.59694		14.2308	122.333
CCDC69	5	151181052	151224145	-	ENSG00000198624	1.32301e-10	5.06699e-09	-2.43456	-5.406	0.159946	1.3146		3.84615	29.0556
FGD2	6	37005646	37029070	+	ENSG00000146192	1.23131e-07	2.66984e-06	-2.42638	-5.37543	0.136847	1.16285		6.53846	52.5556
STC1	8	23841915	23854807	-	ENSG00000159167	0.000440231	0.00403432	-2.42585	-5.37345	0.156508	1.204		3.15385	24.4444
CYTH3	7	6161776	6272644	-	ENSG00000008256	1.20195e-17	1.41007e-15	-2.4232	-5.3636	0.233811	1.8393		6.53846	46.6111
MMP16	8	88032009	88328025	-	ENSG00000156103	3.74149e-06	5.95699e-05	-2.41889	-5.34758	0.222897	1.7294		12.3846	94.1667
NCAM1-AS1	11	113269532	113273901	-	ENSG00000227487	0.000537857	0.0047866	-2.41588	-5.33643	0.20666	1.51896		1.23077	8.05556
PTPRN2	7	157539056	158587788	-	ENSG00000155093	8.10396e-09	2.2155e-07	-2.41565	-5.3356	0.138411	1.13631		3.30769	24.2778
RP11-188P20.3	3	43346923	43347643	-	ENSG00000271941	4.97984e-05	0.000594434	-2.41541	-5.3347	0.219065	1.71457		0.769231	5.5
CASP1	11	105025443	105035250	-	ENSG00000137752	7.86826e-11	3.14683e-09	-2.4144	-5.33098	0.184969	1.4578		3.23077	24.3333
RP11-114H24.6	15	77993405	77995289	+	ENSG00000259792	3.85627e-05	0.000475421	-2.40961	-5.31331	0.266557	2.1292		0.615385	4.72222
SASH3	X	129779979	129795201	+	ENSG00000122122	0.000206987	0.00209334	-2.40509	-5.2967	0.164796	1.46089		2	17.3889
ALOX5AP	13	30713478	30764426	+	ENSG00000132965	0.00140096	0.0109493	-2.404	-5.29267	0.812429	7.9684		6	59.3333
PCSK6	15	101297142	101525202	-	ENSG00000140479	1.36363e-09	4.32161e-08	-2.40164	-5.28404	0.212091	1.7077		13.6154	101.556
LY96	8	73991352	74029087	+	ENSG00000154589	6.98072e-06	0.000104243	-2.3982	-5.27145	0.602162	4.72094		1.69231	12.6111
ANPEP	15	89784889	89815401	-	ENSG00000166825	1.53084e-09	4.78799e-08	-2.39311	-5.25287	1.61037	12.2461		38.0769	265.833
CASP10	2	201182881	201229406	+	ENSG00000003400	5.26703e-08	1.23668e-06	-2.39159	-5.24734	0.146131	1.22088		5.23077	41.3889
RP11-544M22.13	1	160997957	161038962	-	ENSG00000270149	5.88803e-14	4.16208e-12	-2.39052	-5.24345	0.430324	3.29696		4.53846	31.1667
PRG4	1	186296279	186314562	+	ENSG00000116690	4.68866e-08	1.11418e-06	-2.38955	-5.23994	99.8836	742.735		2472	16571.8
CTSH	15	78921058	78949574	-	ENSG00000103811	3.29626e-15	2.81868e-13	-2.38924	-5.2388	0.744072	5.94626		21.3077	153.333
CTB-167B5.2	7	88270892	88273750	-	ENSG00000264868	1.05066e-07	2.30504e-06	-2.37909	-5.20209	0.25282	1.964		3.30769	24.6667
HEY1	8	79764010	79767863	-	ENSG00000164683	3.04729e-09	9.04852e-08	-2.3732	-5.18088	0.284053	2.11836		4.46154	30.5
TLR4	9	117704332	117716871	+	ENSG00000136869	1.52513e-12	8.40077e-11	-2.37179	-5.17583	0.486879	3.74131		12.0769	87
ZNF366	5	72442652	72507727	-	ENSG00000178175	1.27453e-06	2.25232e-05	-2.36413	-5.14842	0.147803	1.11399		2.84615	20.1667
TNFRSF1B	1	12167003	12209228	+	ENSG00000028137	6.123e-11	2.49054e-09	-2.36084	-5.13669	0.306352	2.27884		5.46154	37.8889
RP11-243M5.5	12	130956384	130958031	-	ENSG00000279940	0.000432475	0.00397903	-2.35649	-5.12124	0.453438	3.23508		3.53846	23.1111
CD86	3	122055366	122121139	+	ENSG00000114013	3.48264e-06	5.58207e-05	-2.35325	-5.10974	0.14011	1.10372		2.23077	16.2778
CRABP2	1	156699606	156705816	-	ENSG00000143320	3.43796e-06	5.51357e-05	-2.35107	-5.10203	0.932772	7.69204		4.92308	34.6667
RP11-38H17.1	8	77399072	77537290	+	ENSG00000254366	0.000748847	0.00638554	-2.34767	-5.09001	0.2371	1.57179		1	6.16667
ITGB3	17	47253846	47344292	+	ENSG00000259207	4.81686e-13	2.88107e-11	-2.34627	-5.08507	0.463853	3.39138		10.9231	73.9444
ABCA1	9	104781002	104928237	-	ENSG00000165029	2.06407e-22	4.9649e-20	-2.34583	-5.08351	0.597307	4.62137		32.4615	228.722
CKS2	9	89311198	89316703	+	ENSG00000123975	0.00150967	0.0116653	-2.33956	-5.06149	0.281414	2.10265		0.846154	5.33333
VPS13A-AS1	9	77176756	77177994	-	ENSG00000232998	0.00611825	0.0371592	-2.33372	-5.04103	0.111921	0.969375		0.307692	2.22222
SVEP1	9	110365251	110579880	-	ENSG00000165124	1.45619e-22	3.65601e-20	-2.33275	-5.03766	0.480411	3.50158		33.3077	221.056
CD4	12	6786858	6820808	+	ENSG00000010610	6.79116e-18	8.29571e-16	-2.32991	-5.02774	1.98995	13.8547		45.5385	279.389
BMP8B	1	39757182	39788861	-	ENSG00000116985	2.66233e-07	5.41783e-06	-2.32874	-5.02365	0.271582	1.96589		6.53846	44.5556
IGFBP5	2	216672105	216695525	-	ENSG00000115461	4.05548e-09	1.17398e-07	-2.32751	-5.0194	5.48138	36.2558		176.846	1039
ARHGEF3	3	56727418	57079329	-	ENSG00000163947	3.38028e-23	8.9698e-21	-2.32309	-5.00403	0.4605	3.17747		14.4615	93.5
AQP1	7	30852273	30925516	+	ENSG00000250424	7.0707e-06	0.000105305	-2.31525	-4.97692	8.65826	61.7972		163.308	1058.28
THSD1	13	52377167	52406494	-	ENSG00000136114	6.16948e-13	3.59367e-11	-2.31135	-4.96349	0.331174	2.41056		5.53846	35.7222
MAP1LC3C	1	241995490	241999073	-	ENSG00000197769	0.00515611	0.032405	-2.30732	-4.94963	0.380616	2.71088		2.07692	13.8333
TPST2	22	26525492	26596717	-	ENSG00000128294	1.39369e-11	6.35594e-10	-2.30701	-4.94856	0.597683	4.41258		10.0769	68.1667
TNFSF13B	13	108251240	108308484	+	ENSG00000102524	7.06219e-08	1.60957e-06	-2.30627	-4.94604	0.15598	1.1031		2.23077	14.5556
FGF14	13	101710804	102402457	-	ENSG00000102466	8.41451e-12	4.0833e-10	-2.30551	-4.94344	0.602678	4.39201		41.0769	265.889
GIMAP1	7	150716557	150724284	+	ENSG00000213203	4.20074e-08	1.00754e-06	-2.29905	-4.92132	0.185015	1.42875		4.23077	30.6667
IL4R	16	27313668	27364778	+	ENSG00000077238	3.39532e-11	1.4465e-09	-2.29875	-4.9203	0.202377	1.55125		5.69231	40.3333
CTD-2562J17.7	11	75260127	75261025	+	ENSG00000254429	6.06368e-06	9.18203e-05	-2.29603	-4.91104	0.437215	3.13197		1.15385	7.11111
CHST2	3	143119331	143124014	+	ENSG00000175040	4.75289e-07	9.22839e-06	-2.2956	-4.90957	0.218792	1.51173		4.92308	31.5
CA3	8	85373436	85449040	+	ENSG00000164879	9.42708e-05	0.0010531	-2.29373	-4.90323	0.213319	1.51054		2.46154	15.3889
PPM1L	3	160755602	161078907	+	ENSG00000163590	1.42915e-13	9.43891e-12	-2.29085	-4.89344	0.262451	1.87606		15.9231	103.444
CECR1	22	17178790	17221989	-	ENSG00000093072	3.49103e-10	1.24173e-08	-2.2905	-4.89227	0.583973	4.44434		16.4615	113.556
TMEM150C	4	82483170	82562357	-	ENSG00000249242	1.6437e-07	3.47468e-06	-2.28569	-4.87598	0.405525	2.83107		7.30769	46.4444
RP11-588K22.2	4	155734448	155737062	+	ENSG00000260244	2.23204e-09	6.78439e-08	-2.27591	-4.84303	0.252329	1.75569		3.07692	20.4444
RP11-307B6.3	1	201893842	201899978	+	ENSG00000223774	0.00173104	0.0131241	-2.2721	-4.83027	0.167949	1.19168		0.538462	3.66667
LAMA2	6	128883141	129516569	+	ENSG00000196569	2.00517e-17	2.31183e-15	-2.26241	-4.79794	0.653498	4.61914		31.9231	203.167
SPHK1	17	76376584	76387860	+	ENSG00000176170	1.0715e-09	3.47146e-08	-2.26225	-4.79739	0.171489	1.22631		3.53846	24
NRROS	3	196639686	196662004	+	ENSG00000174004	3.56127e-05	0.000443633	-2.25418	-4.77063	0.132883	0.965942		1.76923	12.3889
IFIH1	2	162267079	162318703	-	ENSG00000115267	9.26338e-17	9.83242e-15	-2.25381	-4.76941	0.2598	1.76275		5.61538	36.0556
BLNK	10	96191702	96271587	-	ENSG00000095585	3.75738e-07	7.43802e-06	-2.25202	-4.7635	0.173068	1.16161		3	18.4444
STEAP4	7	88276429	88306891	-	ENSG00000127954	3.08767e-07	6.20411e-06	-2.2503	-4.75783	2.3666	15.8502		64	403.833
THBS4	5	79991311	80083287	+	ENSG00000113296	1.6884e-10	6.38595e-09	-2.2475	-4.74859	5.09737	33.9956		113.769	688.444
ABCC3	17	50634777	50692252	+	ENSG00000108846	3.11118e-11	1.33533e-09	-2.24579	-4.74297	0.278056	1.95016		13.3077	83.8889
GNAI1	7	80133955	80219402	+	ENSG00000127955	3.025e-14	2.28826e-12	-2.24474	-4.73953	0.329743	2.30804		7.15385	47.0556
CASQ2	1	115700007	115768781	-	ENSG00000118729	0.000398006	0.00368921	-2.23872	-4.71977	0.155306	1.1401		2.07692	13.7778
MX1	21	41420304	41459214	+	ENSG00000157601	7.56533e-16	7.08534e-14	-2.23086	-4.69413	0.437571	3.02715		18.5385	116.167
SPRY1	4	123396795	123403760	+	ENSG00000164056	5.91167e-22	1.31963e-19	-2.22965	-4.69019	0.508972	3.49003		9.92308	61.6111
CTB-52I2.7	19	18009440	18009881	-	ENSG00000279172	0.000493273	0.00445186	-2.22704	-4.68171	0.799558	4.99699		1.76923	9.94444
HEPH	X	66162549	66268867	+	ENSG00000089472	1.0058e-09	3.27767e-08	-2.22344	-4.67007	0.165251	1.08063		5.92308	34.0556
TEX41	2	144667967	145182649	+	ENSG00000226674	7.85918e-17	8.47651e-15	-2.22024	-4.6597	0.176167	1.18122		9.07692	56.3333
RP11-107E5.3	2	144494265	144496878	-	ENSG00000279166	4.19597e-11	1.76026e-09	-2.2176	-4.65119	0.490283	3.28997		6.15385	37.8333
CELF2	10	11005296	11336675	+	ENSG00000048740	8.62902e-10	2.85756e-08	-2.21571	-4.64509	0.321953	2.34795		14.7692	102.889
PKD1L1	7	47774652	47948491	-	ENSG00000158683	2.98071e-10	1.07741e-08	-2.20854	-4.62208	0.194383	1.35586		8.84615	57
RP11-315D16.2	15	68193801	68229718	-	ENSG00000260007	7.96321e-07	1.47507e-05	-2.20564	-4.6128	0.452611	3.04236		1.61538	9.66667
ADAMTS9	3	64515654	64688000	-	ENSG00000163638	1.71332e-09	5.31398e-08	-2.20295	-4.6042	0.287036	1.98163		14.7692	94.6111
DOCK2	5	169637247	170083382	+	ENSG00000134516	1.1956e-07	2.59915e-06	-2.19834	-4.58952	0.184634	1.40126		11.2308	79.4444
FAM166B	9	35561831	35563899	-	ENSG00000215187	0.00050756	0.00456313	-2.19745	-4.58668	0.216096	1.41589		1.53846	8.5
RP11-162J8.2	6	148955628	148964684	-	ENSG00000227660	0.00650442	0.039023	-2.19309	-4.57283	0.144761	0.989045		0.538462	3.11111
SIRPB2	20	1470741	1491587	-	ENSG00000196209	1.34286e-06	2.35688e-05	-2.18952	-4.56155	0.175006	1.25499		4.30769	27.8333
CREB3L1	11	46277661	46321422	+	ENSG00000157613	2.63053e-10	9.59124e-09	-2.1833	-4.54193	0.315193	2.02006		6.07692	36.6111
CHRDL1	X	110673856	110795819	-	ENSG00000101938	0.0046126	0.0296296	-2.17832	-4.52625	0.207778	1.40932		3.53846	24.6667
ENTPD1	10	95711779	95877266	+	ENSG00000138185	9.24674e-17	9.83242e-15	-2.17795	-4.52509	0.525294	3.54709		36.4615	231.278
FAM198B	4	158124474	158173318	-	ENSG00000164125	7.39679e-27	3.13053e-24	-2.17604	-4.51911	0.779329	5.00154		29.0769	177
SYNE2	14	63852983	64226433	+	ENSG00000054654	1.2187e-23	3.3956e-21	-2.17288	-4.50923	0.361867	2.42703		53.9231	339.556
RP11-1H15.2	11	9839143	9929263	+	ENSG00000255476	0.00104073	0.00846224	-2.17146	-4.50478	0.234355	1.32745		0.615385	3.5
MTSS1	8	124550790	124728429	-	ENSG00000170873	1.6693e-13	1.09117e-11	-2.16769	-4.49303	0.546057	3.58957		20.6923	120.722
CCDC102B	18	68715209	69055189	+	ENSG00000150636	8.6739e-09	2.35782e-07	-2.16405	-4.48172	0.196786	1.30165		5.53846	33.5556
LGALS12	11	63506084	63516774	+	ENSG00000133317	0.00073822	0.00631748	-2.15878	-4.46538	0.159552	0.972809		1.76923	10
RAC2	22	37225261	37244448	-	ENSG00000128340	0.00129834	0.0102697	-2.15774	-4.46217	0.599634	4.3929		6.69231	48.8333
LRRC2	3	46515423	46580099	-	ENSG00000163827	1.87464e-06	3.1736e-05	-2.15435	-4.45168	0.211895	1.35282		5.76923	34
CTD-2544H17.1	5	122321291	122323358	-	ENSG00000249621	0.00482987	0.030777	-2.15379	-4.44996	0.160828	1.00621		0.461538	2.66667
AFAP1L1	5	149271871	149341802	+	ENSG00000157510	2.54989e-10	9.33796e-09	-2.1534	-4.44874	0.34217	2.22027		7.69231	46.2778
TNFRSF25	1	6461151	6466195	-	ENSG00000215788	2.81403e-14	2.1481e-12	-2.15233	-4.44546	0.263078	1.67811		5.15385	28.8889
GJB2	13	20187470	20192898	-	ENSG00000165474	0.00230783	0.0166513	-2.15142	-4.44266	0.224673	1.30543		2.76923	14.7222
AC003991.3	7	88219359	88292466	+	ENSG00000228113	5.2602e-08	1.23594e-06	-2.14402	-4.41991	1.01153	6.43626		13.5385	80.8333
HEG1	3	124965710	125055958	-	ENSG00000173706	1.29323e-15	1.16234e-13	-2.14282	-4.41624	1.03647	6.63938		50	291.722
ARL4A	7	12686856	12690934	+	ENSG00000122644	3.4269e-07	6.82013e-06	-2.14189	-4.41339	0.255727	1.64777		4.15385	26
ABCG2	4	88090264	88231322	-	ENSG00000118777	5.64754e-06	8.62611e-05	-2.14009	-4.40788	0.168743	1.08909		3.92308	23.6111
PEAK1	15	77100656	77420144	-	ENSG00000173517	1.6256e-22	3.9673e-20	-2.13999	-4.40758	0.499175	3.32226		57.7692	355.389
BDKRB2	14	96204679	96244166	+	ENSG00000168398	4.14384e-10	1.4523e-08	-2.13375	-4.38858	0.396068	2.56341		13.2308	79.0556
GPR153	1	6247346	6260975	-	ENSG00000158292	6.48122e-08	1.48868e-06	-2.13023	-4.37789	0.251606	1.60633		4.92308	28.9444
2004-09-01	17	58520250	58540818	-	ENSG00000108387	5.93854e-16	5.62479e-14	-2.12896	-4.37402	0.363886	2.29028		14	82.1667
LGALS1	22	37675608	37679806	+	ENSG00000100097	5.42103e-15	4.53131e-13	-2.12702	-4.36815	19.9751	128.705		106.538	591.389
NCAM1	11	112961247	113278436	+	ENSG00000149294	4.43294e-05	0.000537012	-2.12352	-4.35757	0.577962	3.47403		35.5385	195.444
APOL1	22	36253010	36267530	+	ENSG00000100342	9.41533e-10	3.08327e-08	-2.12249	-4.35446	0.443691	2.69506		7.69231	42.3889
PDGFRB	5	150113837	150155872	-	ENSG00000113721	2.57494e-25	8.78501e-23	-2.11748	-4.33937	5.11705	31.9595		179.846	1006.17
SIGLEC9	19	51124908	51136651	+	ENSG00000129450	4.39179e-05	0.000533187	-2.11692	-4.33766	0.183388	1.24209		2.07692	13.8889
MYOC	1	171635417	171652683	-	ENSG00000034971	4.53358e-06	7.09646e-05	-2.11585	-4.33445	5.71182	34.9739		58.9231	331.444
F3	1	94529225	94541800	-	ENSG00000117525	3.83896e-07	7.59052e-06	-2.11458	-4.33064	0.234327	1.46632		3.30769	19.0556
RSPO3	6	127118604	127197765	+	ENSG00000146374	4.16528e-06	6.56606e-05	-2.11056	-4.31858	0.214908	1.35548		3.38462	19.2222
EVI2B	17	31303766	31314112	-	ENSG00000185862	5.19519e-08	1.22411e-06	-2.10618	-4.30548	0.643972	4.31373		6.07692	39.0556
AC135178.7	17	8318088	8318712	-	ENSG00000226871	0.00708301	0.0417717	-2.10291	-4.29576	0.138824	0.953923		0.384615	2.27778
AC007563.5	2	216694464	216994079	+	ENSG00000236886	1.51304e-12	8.36172e-11	-2.10232	-4.29399	1.8095	10.6212		8.15385	43.2222
RASL11B	4	52862290	52866835	+	ENSG00000128045	1.86729e-06	3.16276e-05	-2.10185	-4.29259	0.244244	1.47333		3.07692	15.9444
AP001610.5	21	41441394	41445708	-	ENSG00000228318	0.000285837	0.00277657	-2.09722	-4.27883	0.367779	2.3362		1.38462	8.22222
2011-09-01	4	76949703	77040384	+	ENSG00000138758	1.01555e-36	1.25758e-33	-2.09485	-4.27183	1.29809	7.89367		62.3077	341.833
IL3RA	X	1336616	1382689	+	ENSG00000185291	7.39701e-14	5.1311e-12	-2.09354	-4.26794	0.745043	4.4755		6.23077	33.7222
TTYH3	7	2631951	2664802	+	ENSG00000136295	1.48898e-12	8.25606e-11	-2.08938	-4.25566	0.224823	1.40986		6.76923	38.5
PCK1	20	57561080	57568112	+	ENSG00000124253	2.1746e-05	0.000285017	-2.08892	-4.2543	0.198763	1.2631		6.69231	38.3889
EMB	5	50396192	50443248	-	ENSG00000170571	0.00333667	0.022565	-2.08848	-4.25299	0.176583	1.35048		4	31.5556
MUSTN1	3	52833114	52835219	-	ENSG00000272573	5.22893e-05	0.000620842	-2.08687	-4.24824	0.600998	3.84477		2.69231	15.3333
CTD-2201I18.1	5	80052374	80083654	-	ENSG00000249825	1.43574e-10	5.47367e-09	-2.0857	-4.2448	0.84182	5.08313		13.0769	72.3889
TMEM176A	7	150800403	150805120	+	ENSG00000002933	0.00141659	0.0110457	-2.08518	-4.24329	0.39841	2.5975		6.53846	40.8889
RP11-934B9.3	14	24332310	24337382	-	ENSG00000258973	2.55522e-06	4.20235e-05	-2.08066	-4.23001	0.462621	2.83509		2.07692	11.8333
HSD11B1	1	209686178	209734950	+	ENSG00000117594	4.28486e-05	0.00052172	-2.07823	-4.22289	1.28488	7.22103		9.84615	50.9444
TCIRG1	11	68039016	68050895	+	ENSG00000110719	8.14302e-18	9.75849e-16	-2.07812	-4.22257	1.772	10.5444		37.9231	204.111
SOX13	1	204073115	204127743	+	ENSG00000143842	6.13998e-08	1.42069e-06	-2.07633	-4.21733	0.151996	0.988712		5.46154	32.5
NOTCH1	9	136494444	136545862	-	ENSG00000148400	5.62298e-21	1.04461e-18	-2.07423	-4.2112	0.38698	2.37417		18.7692	105.389
ARHGAP28	18	6729718	6915716	+	ENSG00000088756	3.20583e-12	1.6748e-10	-2.07324	-4.20831	0.180722	1.12748		10.5385	60.7778
RP11-670E13.5	17	56888880	56891841	+	ENSG00000262112	0.00350945	0.0235477	-2.0669	-4.18985	0.203379	1.4405		0.538462	3.38889
MERTK	2	111898479	112029561	+	ENSG00000153208	1.6461e-08	4.24999e-07	-2.06569	-4.18635	0.391796	2.48777		8.69231	51.7222
TPR	1	186311652	186375693	-	ENSG00000047410	9.06231e-10	2.97641e-08	-2.06496	-4.18422	10.3071	61.9932		619.923	3369
TCN2	22	30606838	30627278	+	ENSG00000185339	8.9126e-13	5.0593e-11	-2.06296	-4.17843	1.12078	7.06379		17.2308	97.8889
COTL1	16	84565594	84618077	-	ENSG00000103187	2.33551e-15	2.04418e-13	-2.06234	-4.17663	0.658677	3.97903		21.4615	118.111
DOPEY2	21	36156782	36294274	+	ENSG00000142197	3.27775e-18	4.23133e-16	-2.0619	-4.17536	0.288497	1.79125		12.7692	71.2222
SLC8A3	14	70044217	70189070	-	ENSG00000100678	0.000116616	0.00127046	-2.06116	-4.17322	0.220435	1.27722		8.61538	47.5556
KCNJ8	12	21764955	21775581	-	ENSG00000121361	5.80631e-06	8.84035e-05	-2.05953	-4.16849	0.353359	2.21415		4.46154	24.3889
S1PR3	9	88991447	89005010	+	ENSG00000213694	2.94141e-10	1.0655e-08	-2.0594	-4.16812	0.379029	2.31332		15.7692	91.1111
SMAD1-AS1	4	145514615	145517118	-	ENSG00000250902	6.28488e-05	0.000734481	-2.05469	-4.15456	0.63775	3.8132		1.53846	8.27778
RP11-404P21.8	14	96204844	96263929	+	ENSG00000258691	3.72852e-05	0.000462058	-2.05464	-4.1544	0.4745	2.85401		2	11
MAP3K1	5	56815574	56896152	+	ENSG00000095015	1.33731e-11	6.14191e-10	-2.0524	-4.14795	0.264326	1.59224		9.84615	54.2778
RP11-47I22.4	14	61529128	61657964	+	ENSG00000258989	5.41001e-05	0.000640296	-2.05144	-4.14519	0.334958	2.0067		1.30769	7.05556
PLCB2	15	40278176	40307935	-	ENSG00000137841	3.35061e-05	0.000420366	-2.04927	-4.13898	0.18329	1.24957		6	41.1111
PSMB8	6	32840717	32844703	-	ENSG00000204264	6.79032e-12	3.32408e-10	-2.04499	-4.1267	0.645814	3.81464		6.38462	33.6111
MMP19	12	55835433	55842966	-	ENSG00000123342	4.48285e-12	2.26753e-10	-2.04253	-4.11967	0.396611	2.42905		8.76923	50
MYZAP	15	57591941	57685364	+	ENSG00000263155	1.35389e-07	2.91109e-06	-2.04174	-4.11741	0.658021	3.91741		8.38462	45.6111
RP11-685N10.1	11	94472908	94473570	-	ENSG00000255893	0.000117278	0.00127726	-2.03957	-4.11124	0.372001	2.17427		1.07692	5.66667
THEMIS2	1	27872543	27886685	+	ENSG00000130775	2.55952e-06	4.20736e-05	-2.03851	-4.10822	0.403827	2.56365		8.76923	51.6111
MYC	8	127735434	127741434	+	ENSG00000136997	1.73428e-08	4.46044e-07	-2.0331	-4.09283	0.756715	4.47762		11	59.1667
TFPI	2	187464230	187565760	-	ENSG00000003436	4.40962e-12	2.23726e-10	-2.02783	-4.0779	0.493631	2.97011		27.9231	155.944
NCKAP1L	12	54497711	54548238	+	ENSG00000123338	9.06252e-11	3.56897e-09	-2.02246	-4.06275	0.342574	2.15664		17.0769	101.556
ACSS1	20	25006230	25058980	-	ENSG00000154930	9.18002e-11	3.61099e-09	-2.02147	-4.05998	0.163981	0.980951		7.07692	38
RP11-69H7.3	15	75211301	75212167	-	ENSG00000261779	0.00354483	0.0237375	-2.02133	-4.05957	0.540361	2.76773		0.538462	2.5
EXT1	8	117794490	118111853	-	ENSG00000182197	2.84197e-17	3.21017e-15	-2.01905	-4.05316	0.32095	1.85641		13.0769	68.6667
EPHA3	3	89107524	89482134	+	ENSG00000044524	4.75445e-14	3.4186e-12	-2.01605	-4.04474	1.25882	7.38479		41.0769	220.333
STMN1	1	25884181	25906991	-	ENSG00000117632	1.37886e-08	3.60174e-07	-2.01577	-4.04396	0.438102	2.82972		13.0769	75.2778
SYNE3	14	95407266	95475836	-	ENSG00000176438	1.32608e-23	3.66425e-21	-2.01385	-4.03859	0.695294	4.06183		61.5385	329.611
SNCG	10	86958618	86963260	+	ENSG00000173267	3.34688e-09	9.83331e-08	-2.01054	-4.02933	1.0758	6.25056		6.46154	34.4444
AC015688.3	17	27623364	27640777	+	ENSG00000266728	0.00245707	0.0175314	-2.00403	-4.0112	0.198488	1.11898		0.692308	3.61111
CXCR4	2	136114349	136118165	-	ENSG00000121966	0.00307337	0.0210742	-1.99817	-3.99494	0.743609	5.09829		7.23077	48.7222
CDC42EP3	2	37641882	37738468	-	ENSG00000163171	2.67107e-12	1.41983e-10	-1.99719	-3.99222	0.555222	3.14314		27.6923	145.778
CTD-2033A16.1	16	69709874	69710583	+	ENSG00000261602	0.00244999	0.0174958	-1.99691	-3.99144	0.300567	1.71699		0.846154	4.5
PLEKHA6	1	204218851	204377665	-	ENSG00000143850	1.0714e-07	2.34746e-06	-1.99628	-3.98969	0.175214	1.02261		6.53846	35.8333
CPM	12	68842197	68971570	-	ENSG00000135678	8.42421e-19	1.18845e-16	-1.99597	-3.98885	0.819073	4.77959		30.1538	159.333
RP11-609D21.3	17	6772831	6776116	-	ENSG00000279296	2.39685e-11	1.05169e-09	-1.98748	-3.96543	0.848625	4.98133		13.5385	72.5
SNRK	3	43286512	43424764	+	ENSG00000163788	5.90686e-25	1.93624e-22	-1.98741	-3.96524	0.623368	3.58919		21.3077	112.222
TPX2	20	31739271	31801805	+	ENSG00000088325	0.000215968	0.00216648	-1.98123	-3.9483	0.155393	0.975523		2.69231	15.1667
GAB3	X	154675249	154751583	-	ENSG00000160219	7.99205e-10	2.66681e-08	-1.97996	-3.94482	0.306879	1.80397		7.84615	42.2778
LBP	20	38346356	38377023	+	ENSG00000129988	0.00141879	0.0110551	-1.97935	-3.94314	0.432142	2.28226		4.07692	20.5
EEPD1	7	36153149	36301543	+	ENSG00000122547	1.98723e-10	7.42382e-09	-1.97853	-3.9409	0.310655	1.75379		7.38462	38.3333
ADCY7	16	50246137	50318135	+	ENSG00000121281	1.44611e-09	4.55278e-08	-1.97694	-3.93657	0.531863	3.07224		22.6923	113.944
DPP4	2	161992241	162074542	-	ENSG00000197635	1.88598e-09	5.80108e-08	-1.97656	-3.93553	0.799314	4.5294		19.7692	97.6111
TK1	17	78174075	78187233	-	ENSG00000167900	0.00365536	0.0243315	-1.97549	-3.93261	0.4202	2.77133		3.61538	20.9444
P2RX7	12	121132819	121188032	+	ENSG00000089041	3.22705e-09	9.51469e-08	-1.9743	-3.92938	0.400256	2.3832		10.5385	58.2778
MARCKSL1	1	32333832	32336379	-	ENSG00000175130	4.99006e-05	0.000595441	-1.97116	-3.92084	0.180789	0.986838		1.53846	7.55556
CTSK	1	150796208	150808323	-	ENSG00000143387	5.45922e-08	1.27911e-06	-1.96311	-3.89902	68.2537	365.621		629	3027.67
FAM69B	9	136712570	136724050	+	ENSG00000165716	0.000162178	0.00168661	-1.95875	-3.88725	0.19533	1.15792		2.69231	13.8889
ACOX2	3	58505136	58537319	-	ENSG00000168306	1.40936e-09	4.44545e-08	-1.95678	-3.88193	0.490319	2.69756		9.07692	45.5
GS1-5L10.1	8	91975908	91977418	+	ENSG00000253576	0.00733603	0.0430014	-1.95611	-3.88015	0.316732	1.52884		0.615385	2.77778
GPR176	15	39799023	39920892	-	ENSG00000166073	2.19046e-09	6.66406e-08	-1.95544	-3.87834	0.380858	2.2462		9.38462	50.5
AKAP12	6	151239999	151358557	+	ENSG00000131016	5.71615e-13	3.36478e-11	-1.95123	-3.86705	0.372195	2.12106		16	82.3333
XAF1	17	6755447	6775647	+	ENSG00000132530	6.63932e-18	8.19136e-16	-1.95081	-3.8659	0.742228	4.16372		23.8462	122.111
ECE1	1	21217247	21345504	-	ENSG00000117298	2.46872e-18	3.21174e-16	-1.9508	-3.86588	1.25211	7.01511		44.3077	227.833
ATP1A2	1	160115759	160143591	+	ENSG00000018625	5.56614e-08	1.29961e-06	-1.95057	-3.86528	0.193654	1.10038		5.92308	31.2778
DPEP2	16	67987394	68000586	-	ENSG00000167261	0.000484489	0.00438281	-1.94895	-3.86092	0.154562	0.972747		2.46154	14.3333
FBLIM1	1	15756607	15786594	+	ENSG00000162458	3.46236e-08	8.42045e-07	-1.94844	-3.85956	0.245128	1.31979		5.53846	27.7222
PLAT	8	42175233	42207724	-	ENSG00000104368	1.25946e-06	2.22923e-05	-1.94163	-3.84139	1.5081	8.13387		48.5385	240.833
PPAP2B	1	56494747	56645301	-	ENSG00000162407	8.2074e-13	4.69084e-11	-1.94086	-3.83935	4.28405	22.8429		112.154	538.222
MYO7A	11	77128264	77215239	+	ENSG00000137474	3.76973e-10	1.32954e-08	-1.94029	-3.83783	0.201195	1.1328		10.2308	51.6667
JUN	1	58780788	58784327	-	ENSG00000177606	2.28366e-07	4.69294e-06	-1.93546	-3.825	0.722442	3.70764		12.8462	58.2778
AKR1C3	10	5035354	5107686	+	ENSG00000196139	2.00266e-10	7.47308e-09	-1.93447	-3.82238	0.589083	3.34961		12.8462	67.5556
KIT	4	54657918	54740715	+	ENSG00000157404	1.55184e-05	0.000211693	-1.93231	-3.81666	0.263244	1.54776		7.07692	38.8333
RP11-299G20.5	15	101299656	101301648	-	ENSG00000279970	0.00127292	0.0100901	-1.92907	-3.80809	0.173185	1.02205		1.69231	9
ALCAM	3	105366909	105576900	+	ENSG00000170017	4.25231e-10	1.4872e-08	-1.92678	-3.80206	0.309547	1.69661		11.0769	54
FMNL3	12	49636499	49708165	-	ENSG00000161791	7.88379e-31	5.51769e-28	-1.92639	-3.80102	1.11987	5.9717		73.6923	354.278
F11R	1	160995211	161021348	-	ENSG00000158769	1.79418e-10	6.75544e-09	-1.92613	-3.80035	0.317343	1.76399		8	39.9444
UCHL1	4	41256413	41268455	+	ENSG00000154277	2.42973e-05	0.000313644	-1.92493	-3.79718	0.272353	1.49538		3	15
PLEKHA2	8	38901235	38973909	+	ENSG00000169499	1.92651e-15	1.70404e-13	-1.92228	-3.79022	0.574868	3.1944		17.6923	90.2778
RASGRF2	5	80960672	81230156	+	ENSG00000113319	6.14696e-08	1.42132e-06	-1.91813	-3.77932	0.226685	1.30934		11.6154	63.5
GUCY1A3	4	155666711	155732349	+	ENSG00000164116	1.24577e-09	3.97444e-08	-1.91725	-3.77702	0.414517	2.32311		11.6154	59.5556
DAPK2	15	63907036	64072033	-	ENSG00000035664	2.32344e-09	7.05578e-08	-1.91709	-3.7766	0.298033	1.61876		19.6154	98.6667
RP11-750H9.5	11	47383148	47409190	-	ENSG00000255197	0.00647399	0.0388832	-1.9118	-3.76279	0.194304	0.999857		1	4.94444
CXCL16	17	4733526	4739922	-	ENSG00000161921	7.32108e-14	5.08899e-12	-1.91069	-3.75988	0.919378	5.01533		12.4615	61.2778
MGST1	12	16347142	16609259	+	ENSG00000008394	0.000158523	0.00165529	-1.90721	-3.75084	0.387305	2.06912		14.2308	69.1667
MSMP	9	35752990	35756613	-	ENSG00000215183	0.00221591	0.0161203	-1.90393	-3.74231	28.8051	1379.7		107.923	5456.94
COL1A2	7	94394561	94431232	+	ENSG00000164692	2.65362e-05	0.000339677	-1.89966	-3.73127	131.411	659.287		7297.92	32055.5
HCLS1	3	121631399	121660927	-	ENSG00000180353	7.27469e-08	1.65575e-06	-1.89759	-3.72591	0.688297	4.01259		16.5385	90.1111
CLEC3B	3	45001548	45036071	+	ENSG00000163815	1.41384e-05	0.000194454	-1.89549	-3.72047	5.20502	28.5734		28	140.278
RAPGEF3	12	47734672	47771040	-	ENSG00000079337	4.41735e-15	3.71091e-13	-1.89384	-3.71623	0.516028	2.76549		30	145.5
OLFML1	11	7485388	7511377	+	ENSG00000183801	9.35299e-08	2.07647e-06	-1.89383	-3.71619	0.824592	4.70586		13.6154	71.0556
TNFSF8	9	114893343	114930595	-	ENSG00000106952	0.000558593	0.00494743	-1.89287	-3.71373	0.16265	0.964712		2.30769	12.3333
EPHA2	1	16124337	16156087	-	ENSG00000142627	9.5591e-09	2.5692e-07	-1.88792	-3.70101	0.35882	1.92434		7.30769	35.6111
APOL6	22	35648395	35668409	+	ENSG00000221963	1.07976e-22	2.75586e-20	-1.88723	-3.69924	0.484718	2.53088		23.6154	113.889
PRSS23	11	86791059	86952910	+	ENSG00000150687	1.4008e-09	4.42265e-08	-1.87531	-3.6688	2.43687	12.8082		140.308	656.111
SELE	1	169722641	169764705	-	ENSG00000007908	0.000432672	0.00397975	-1.87506	-3.66817	0.193061	1.04604		4.38462	21
KCNAB2	1	5991466	6101193	+	ENSG00000069424	1.12382e-10	4.35903e-09	-1.8738	-3.66496	0.208714	1.1433		9.76923	47.6111
SPP1	4	87975650	87983426	+	ENSG00000118785	0.0036223	0.0241804	-1.87079	-3.65733	49.5746	260.016		545.077	2639.17
RP11-123M6.2	14	100834432	100861026	-	ENSG00000258663	5.79505e-10	1.98319e-08	-1.87073	-3.65718	2.95173	15.6569		4.30769	20.4444
COL8A1	3	99638475	99799226	+	ENSG00000144810	1.72235e-05	0.000231924	-1.86881	-3.6523	0.88415	4.48049		42	181.889
POSTN	13	37562583	37598844	-	ENSG00000133110	0.00186253	0.0139471	-1.86598	-3.64515	12.2674	15.2306		332.385	343.722
CAPN5	11	77066932	77126155	+	ENSG00000149260	7.8219e-11	3.13204e-09	-1.86207	-3.63529	0.30005	1.62357		9.07692	44.2778
FGR	1	27612064	27635277	-	ENSG00000000938	0.000172293	0.00177975	-1.86165	-3.63424	0.662493	4.00006		10.3846	61.8889
MIR6080	17	64749663	64781707	-	ENSG00000215769	5.62738e-14	4.01176e-12	-1.86061	-3.63162	0.689964	3.62301		10.4615	48.7778
FLRT2	14	85530144	85654426	+	ENSG00000185070	7.88798e-11	3.15095e-09	-1.85817	-3.62546	0.181273	1.01963		30.3077	158.778
SYK	9	90801787	90898549	+	ENSG00000165025	7.90383e-06	0.000116262	-1.8538	-3.61451	0.553629	3.20941		13.2308	73.1111
FAM180A	7	135728348	135748846	-	ENSG00000189320	6.40588e-07	1.20869e-05	-1.85135	-3.60837	1.31096	6.90276		15.9231	76.5
CYP1B1	2	38066973	38109902	-	ENSG00000138061	1.1873e-11	5.55985e-10	-1.85059	-3.60646	4.12446	21.1241		121.231	578.056
RP11-876N24.3	16	10933903	10936280	+	ENSG00000280153	0.000315682	0.00301222	-1.84963	-3.60409	0.268913	1.41898		3.15385	14.8889
PTPRJ	11	47980558	48170841	+	ENSG00000149177	4.09552e-12	2.09379e-10	-1.84893	-3.60234	0.185957	0.965594		8.53846	41.0556
ALDH4A1	1	18871430	18902781	-	ENSG00000159423	7.76142e-06	0.000114268	-1.84539	-3.59349	0.190132	1.0276		3.38462	16.6111
RP11-768F21.1	12	119387987	119668079	-	ENSG00000248636	0.00266449	0.0187789	-1.84404	-3.59015	0.193086	0.967557		0.923077	4.27778
RASSF2	20	4780023	4823645	-	ENSG00000101265	6.78011e-05	0.000786582	-1.84227	-3.58573	0.328721	1.93171		8.69231	48.8333
CYTIP	2	157414619	157488961	-	ENSG00000115165	0.00346866	0.0233068	-1.8418	-3.58457	0.16394	0.991626		2.46154	14.8889
HK3	5	176880869	176899332	-	ENSG00000160883	0.00863526	0.0491104	-1.84163	-3.58414	0.587784	3.69082		8.53846	54.1111
RASGRP3	2	33436324	33564750	+	ENSG00000152689	6.09777e-08	1.41386e-06	-1.84131	-3.58334	0.200472	1.08724		10.8462	53
MYO1B	2	191245185	191425389	+	ENSG00000128641	4.43686e-18	5.61918e-16	-1.83277	-3.56221	0.785092	3.97035		36.4615	166.778
UBE2L6	11	57551656	57568284	-	ENSG00000156587	2.32944e-21	4.66739e-19	-1.83197	-3.56023	2.28604	11.9268		24.5385	115.222
DOCK6	19	11199295	11262481	-	ENSG00000130158	3.70781e-13	2.25812e-11	-1.8238	-3.54013	0.458836	2.357		28.1538	129.778
RAPGEF1	9	131576770	131740074	-	ENSG00000107263	4.8438e-19	7.26245e-17	-1.82227	-3.53637	0.487284	2.50318		17.1538	79
SLC15A3	11	60937083	60952530	-	ENSG00000110446	1.35277e-07	2.91055e-06	-1.82016	-3.5312	0.243847	1.28969		7.30769	34.3889
ARL15	5	53883945	54310582	-	ENSG00000185305	5.10251e-13	3.03563e-11	-1.81971	-3.53009	0.485285	2.4043		8.92308	40.7222
RP11-497H17.1	17	82918282	82918785	+	ENSG00000262663	0.00420171	0.0273262	-1.81957	-3.52976	0.350587	1.71795		0.846154	3.72222
ME3	11	86441108	86672636	-	ENSG00000151376	9.21496e-08	2.04855e-06	-1.81454	-3.51748	0.331338	1.69762		6.46154	29.2778
CLEC11A	19	50723329	50725718	+	ENSG00000105472	3.1636e-06	5.10251e-05	-1.8145	-3.51738	1.40197	6.73793		9.92308	43.9444
C1orf54	1	150268200	150280916	+	ENSG00000118292	3.08782e-17	3.47614e-15	-1.81245	-3.51238	1.43148	7.13757		9.46154	43.1667
TBC1D2	9	98198999	98255721	-	ENSG00000095383	4.59656e-10	1.59923e-08	-1.81039	-3.50737	0.858983	4.43277		15.5385	71.9444
AC011558.5	19	1038727	1039064	-	ENSG00000279753	0.000142301	0.00150613	-1.80932	-3.50477	1.37422	6.48291		2.23077	9.66667
HMOX1	22	35380361	35394214	+	ENSG00000100292	3.75722e-06	5.97918e-05	-1.80885	-3.50363	0.913516	4.82123		10.5385	51.6667
EPSTI1	13	42886388	42992271	-	ENSG00000133106	4.32806e-06	6.79702e-05	-1.79629	-3.47326	0.206069	1.06582		4.92308	23.1667
SLFN5	17	35243036	35273655	+	ENSG00000166750	5.38355e-13	3.19147e-11	-1.79535	-3.471	0.424266	2.16422		22.1538	103.667
COL13A1	10	69801931	69964275	+	ENSG00000197467	0.000856545	0.00716143	-1.79244	-3.46399	0.34413	1.68941		9.84615	42.2222
NCF2	1	183555563	183590876	-	ENSG00000116701	1.85695e-05	0.000247457	-1.78912	-3.45605	0.781785	4.33152		10.6923	55.2778
THSD4	15	71096952	71783383	+	ENSG00000187720	1.10701e-09	3.57612e-08	-1.78852	-3.45461	0.25175	1.26967		19	89.5556
NBL1	1	19640554	19658456	+	ENSG00000158747	3.89796e-07	7.68899e-06	-1.78471	-3.4455	1.28725	6.2789		21.4615	96.3333
UNC93B1	11	67991104	68004982	-	ENSG00000110057	5.7002e-06	8.69462e-05	-1.78263	-3.44052	0.190192	0.950775		3.23077	15.0556
LRP5	11	68312609	68449275	+	ENSG00000162337	9.54601e-18	1.1399e-15	-1.78242	-3.44003	0.696124	3.45339		21.2308	95.1111
PLEKHA5	12	19129752	19376400	+	ENSG00000052126	2.8769e-13	1.79791e-11	-1.77873	-3.43123	0.535695	2.62793		32.7692	146.5
TRAF5	1	211326615	211374946	+	ENSG00000082512	3.98859e-17	4.43051e-15	-1.77768	-3.42874	0.612248	3.11489		27.3077	125.389
CTC-548K16.5	19	14402717	14408723	-	ENSG00000267379	1.37875e-08	3.60174e-07	-1.76886	-3.40785	3.5524	18.0167		4.38462	20.2222
HHIP	4	144646021	144745271	+	ENSG00000164161	8.05976e-05	0.000915658	-1.76702	-3.40351	0.798172	3.69895		47.1538	205
EPHX1	1	225810092	225845563	+	ENSG00000143819	1.9593e-10	7.32766e-09	-1.76453	-3.39763	0.552105	2.76311		6.92308	30.4444
TNFAIP3	6	137867188	137883312	+	ENSG00000118503	9.04472e-08	2.01607e-06	-1.76185	-3.39134	0.416795	2.13459		10.1538	48.2778
MITF	3	69739435	69968337	+	ENSG00000187098	8.03165e-09	2.19753e-07	-1.75917	-3.38504	0.591318	2.93566		20.6923	93.5556
RAB7B	1	205976740	206003461	-	ENSG00000276600	3.42525e-07	6.82013e-06	-1.75863	-3.38377	0.523651	2.60929		9.30769	41.9444
LPCAT2	16	55508998	55586670	+	ENSG00000087253	1.62895e-07	3.45365e-06	-1.75792	-3.3821	0.216063	1.05926		7.76923	35.0556
ACACB	12	109116595	109268226	+	ENSG00000076555	9.81465e-14	6.66977e-12	-1.75646	-3.37869	0.773223	3.73731		54.8462	242.056
RP11-848P1.2	17	30971652	30973312	+	ENSG00000264456	9.74068e-06	0.000139777	-1.75515	-3.3756	0.379462	1.84358		3.15385	13.5556
BIN2	12	51281038	51324668	-	ENSG00000110934	0.000217099	0.00217652	-1.75411	-3.37318	0.198813	1.06782		3.61538	19.1111
RGS19	20	64073181	64079988	-	ENSG00000171700	1.65182e-07	3.48666e-06	-1.75078	-3.3654	0.560458	2.66764		5.53846	24
AC007283.5	2	201166965	201167546	+	ENSG00000234431	0.000615089	0.00540203	-1.74874	-3.36065	0.990232	4.96066		2.15385	9.55556
PTPN6	12	6946468	6961316	+	ENSG00000111679	8.30705e-08	1.86909e-06	-1.74726	-3.35719	0.585569	3.02361		13.8462	66.2222
AC007319.1	2	187003220	187554663	+	ENSG00000224063	1.89827e-05	0.00025216	-1.74405	-3.34975	0.36225	1.79408		2.53846	11.7778
BHMT2	5	79069717	79089466	+	ENSG00000132840	5.40945e-06	8.28895e-05	-1.74111	-3.34292	0.326933	1.61973		4.84615	23.0556
ARHGEF10L	1	17539835	17697874	+	ENSG00000074964	2.78347e-13	1.75264e-11	-1.73838	-3.33661	0.575336	2.81388		21.6154	97
NREP	5	111662621	111997464	-	ENSG00000134986	3.54467e-15	3.01568e-13	-1.73724	-3.33396	1.30942	6.32771		58.3846	258.667
NPL	1	182789293	182830384	+	ENSG00000135838	7.70166e-10	2.57763e-08	-1.73636	-3.33193	0.457703	2.3174		11.0769	50.2778
ASAP1	8	130052104	130443660	-	ENSG00000153317	2.04489e-18	2.71313e-16	-1.7332	-3.32465	0.958047	4.64264		38.3077	171.333
ABLIM1	10	114431113	114685003	-	ENSG00000099204	2.31565e-14	1.79638e-12	-1.73041	-3.31823	1.28789	6.30267		62.7692	277
BTN3A3	6	26440472	26453415	+	ENSG00000111801	6.66339e-12	3.26672e-10	-1.73028	-3.31792	0.481496	2.36396		13	58.7222
MEG3	14	100779410	100861031	+	ENSG00000214548	1.3733e-11	6.27271e-10	-1.73026	-3.31789	4.17951	19.149		331.231	1363.39
PPAP2A	5	55424854	55535050	-	ENSG00000067113	5.829e-16	5.56836e-14	-1.72735	-3.31119	4.03563	19.3041		39.5385	171
NRIP3	11	8980576	9004049	-	ENSG00000175352	0.000360773	0.00338902	-1.72708	-3.31058	0.336572	1.62192		6.76923	29.1111
HERC6	4	88378739	88443111	+	ENSG00000138642	2.40735e-08	6.05186e-07	-1.72641	-3.30904	0.300405	1.42651		8.46154	37.2778
HHIP-AS1	4	144642922	144661357	-	ENSG00000248890	5.74345e-05	0.000675751	-1.72528	-3.30643	0.911033	3.92836		7.07692	28.3333
ENPEP	4	110365733	110565285	+	ENSG00000138792	2.29206e-06	3.81648e-05	-1.72467	-3.30504	0.396532	1.82996		14.7692	63.4444
PTCH2	1	44819844	44843063	-	ENSG00000117425	1.27699e-06	2.25475e-05	-1.72442	-3.30447	0.333644	1.57059		8.38462	35.3889
MFAP2	1	16974502	16980835	-	ENSG00000117122	3.06975e-05	0.000388482	-1.71996	-3.29428	0.64869	3.31106		9.15385	40.3889
SH3PXD2B	5	172325181	172454523	-	ENSG00000174705	4.60147e-14	3.33009e-12	-1.71455	-3.28195	0.624826	2.91702		24.6154	103.278
ZFP36L2	2	43222402	43226609	-	ENSG00000152518	9.372e-15	7.72749e-13	-1.71295	-3.27831	2.82601	13.0625		49.4615	215.111
GBP1	1	89052319	89065360	-	ENSG00000117228	8.79679e-14	6.01474e-12	-1.71289	-3.27817	0.374879	1.78542		9.15385	40.1667
FAM109A	12	111360651	111369121	-	ENSG00000198324	9.7244e-06	0.000139603	-1.71223	-3.27668	0.210467	1.00384		3.53846	14.8333
PIK3AP1	10	96593312	96720514	-	ENSG00000155629	7.94775e-05	0.000904777	-1.7122	-3.27661	0.189719	0.998173		5	24.5556
KLRK1	12	10372353	10391874	-	ENSG00000213809	0.0011147	0.00898292	-1.71174	-3.27555	0.217754	1.13932		2.92308	15.2778
SLC11A1	2	218382029	218396894	+	ENSG00000018280	0.0019358	0.014383	-1.71146	-3.27491	0.221694	1.20588		9	45.7778
SEPN1	1	25800176	25818224	+	ENSG00000162430	1.54883e-13	1.01739e-11	-1.71129	-3.27453	0.817245	3.80746		17.4615	74.7778
FZD4	11	86945679	86955391	-	ENSG00000174804	1.52485e-16	1.56391e-14	-1.70804	-3.26717	1.26904	5.97505		45.6154	196.056
PIK3C2B	1	204422628	204494724	-	ENSG00000133056	2.2431e-10	8.25062e-09	-1.70744	-3.26581	0.22981	1.07691		10.7692	45.1111
MMRN2	10	86935540	86969481	-	ENSG00000173269	2.83486e-13	1.7783e-11	-1.70691	-3.2646	0.367025	1.7235		9.76923	40.8889
KLF2	19	16324817	16327874	+	ENSG00000127528	0.00187646	0.0140294	-1.70426	-3.25862	0.264409	1.17845		2.53846	10.7222
CMTM3	16	66603874	66613892	+	ENSG00000140931	1.6483e-09	5.12184e-08	-1.70384	-3.25766	0.696133	3.37338		10.6154	46.3889
NRP1	10	33177492	33336262	-	ENSG00000099250	8.99507e-16	8.28513e-14	-1.70309	-3.25597	2.46683	11.4088		136.692	580.944
ADAM9	8	38996869	39105144	+	ENSG00000168615	5.9427e-14	4.19186e-12	-1.70152	-3.25245	1.32022	6.1835		44.6154	188.556
CDC42EP1	22	37560447	37569405	+	ENSG00000128283	1.62256e-05	0.000220261	-1.70137	-3.2521	0.22702	1.03613		2.92308	11.9444
RP11-334E6.12	11	119417951	119419114	+	ENSG00000263873	0.000872715	0.00727342	-1.69802	-3.24456	10.0806	48.0398		30.3077	131.111
RP1-20B21.4	1	17406760	17407382	+	ENSG00000227751	0.00023769	0.00235751	-1.69689	-3.242	1.14561	5.14258		1.76923	7.05556
TNFSF12	17	7548891	7557890	+	ENSG00000239697	3.3356e-07	6.66622e-06	-1.69611	-3.24025	0.430211	1.99338		3.84615	16.3333
LAMA5	20	62307955	62367312	-	ENSG00000130702	2.504e-12	1.34169e-10	-1.69082	-3.22839	0.57478	2.70043		40	172.778
SH2B3	12	111405948	111451623	+	ENSG00000111252	3.48177e-34	3.1463e-31	-1.68921	-3.22481	0.928867	4.30957		25.6923	109.167
RP11-58K22.5	11	44604508	44605337	-	ENSG00000254693	9.93685e-08	2.19589e-06	-1.68597	-3.21757	1.61574	7.18174		4.23077	16.9444
RP11-114F10.3	12	106103163	106106165	+	ENSG00000257438	0.00177807	0.0134289	-1.68317	-3.21132	0.487473	2.1533		1.84615	7.33333
C12orf75	12	105235290	105396097	+	ENSG00000235162	0.00157615	0.0121118	-1.67705	-3.19773	0.338353	1.51024		4.69231	17.2222
C14orf159	14	91060333	91225632	+	ENSG00000133943	1.48638e-22	3.68127e-20	-1.67534	-3.19395	0.788866	3.63977		28	116
ENPP4	6	46129993	46146699	+	ENSG00000001561	7.17901e-06	0.000106775	-1.67313	-3.18906	0.286668	1.33247		6.69231	27.8333
RP11-463J10.3	14	51967003	51969800	-	ENSG00000259007	0.00189683	0.0141469	-1.67135	-3.18512	0.446338	1.88262		1	4.05556
PLXNC1	12	94148723	94307675	+	ENSG00000136040	1.10927e-07	2.42251e-06	-1.66617	-3.1737	0.218017	1.078		10.1538	47.5556
ENTPD3	3	40387156	40428619	+	ENSG00000168032	0.000212422	0.00213797	-1.66404	-3.16902	0.507574	2.16644		8.23077	31.8333
CORO7-PAM16	16	4340251	4420494	-	ENSG00000103426	5.07252e-09	1.44586e-07	-1.66089	-3.16212	0.263687	1.189		5	20.2778
SPON2	4	1166932	1208962	-	ENSG00000159674	8.40611e-09	2.29435e-07	-1.66084	-3.162	0.924607	4.3532		27.5385	113.722
FRMD4A	10	13643706	14462142	-	ENSG00000151474	7.66679e-13	4.41203e-11	-1.65873	-3.15739	0.324249	1.51926		19.6923	84.0556
JAM2	21	25639272	25717562	+	ENSG00000154721	1.27934e-14	1.03071e-12	-1.65755	-3.1548	0.766262	3.5041		21.6154	92.2778
SERPINB8	18	63969925	64005667	+	ENSG00000166401	1.12545e-08	2.99058e-07	-1.65131	-3.14118	0.384557	1.77082		9.61538	39.2222
CPT1A	11	68754620	68844410	-	ENSG00000110090	3.07564e-14	2.32131e-12	-1.65103	-3.14058	0.787123	3.49166		25.3846	102.667
RP1-197B17.6	12	47734367	47735709	-	ENSG00000277874	0.000659618	0.00573138	-1.64983	-3.13796	0.482413	2.16161		3.15385	12.8333
CTD-2095E4.5	17	32127595	32128454	+	ENSG00000277511	0.00597807	0.0364686	-1.64636	-3.13043	0.282971	1.28224		1.15385	5
C2	6	31897785	31945672	+	ENSG00000166278	6.46105e-06	9.70899e-05	-1.64145	-3.11978	0.604006	2.63862		16.3077	64.8333
GPR133	12	130953907	131141469	+	ENSG00000111452	1.71888e-05	0.000231643	-1.64038	-3.11749	0.241099	1.082		17.5385	71.1111
PEA15	1	160205337	160215376	+	ENSG00000162734	6.80438e-18	8.29571e-16	-1.63982	-3.11627	1.38041	6.23941		19.3077	77.7778
RP11-300E4.2	8	75026428	75029460	-	ENSG00000254238	0.000157871	0.00165064	-1.63821	-3.1128	8.30712	34.0416		24	90.8889
CSF1	1	109910242	109930992	+	ENSG00000184371	1.97123e-12	1.0682e-10	-1.63714	-3.1105	1.33197	5.95786		35.7692	145
BTN3A2	6	26365159	26378320	+	ENSG00000186470	1.63785e-09	5.10678e-08	-1.63607	-3.10817	0.555551	2.57442		18.8462	80.3333
NLRC5	16	56989485	57083531	+	ENSG00000140853	7.39387e-13	4.26231e-11	-1.63344	-3.10251	0.562266	2.55165		33.5385	140.333
TBC1D9	4	140620765	140756120	-	ENSG00000109436	1.27645e-10	4.89991e-09	-1.63208	-3.0996	0.258809	1.14342		7.07692	28.6667
RP11-720L2.4	18	316737	319165	+	ENSG00000264514	2.34574e-05	0.000304227	-1.63202	-3.09946	0.995288	4.45607		2.76923	11
RP5-1057I20.4	12	47784923	47786002	+	ENSG00000268069	4.68148e-05	0.000561829	-1.63199	-3.0994	0.530072	2.33293		2.69231	11.1111
TMCC3	12	94567124	94650562	-	ENSG00000057704	0.000365019	0.00342052	-1.62988	-3.09487	0.209778	1.0056		6.38462	29.2222
ACSL1	4	184755595	184826818	-	ENSG00000151726	7.29018e-08	1.65814e-06	-1.62909	-3.09317	1.43138	6.26725		44.4615	175.389
LEPR	1	65420652	65641559	+	ENSG00000116678	1.08684e-06	1.95263e-05	-1.62832	-3.09154	0.478409	2.13005		26.4615	108.722
CX3CL1	16	57372458	57385048	+	ENSG00000006210	4.04582e-09	1.1722e-07	-1.62577	-3.08607	0.282964	1.26798		8.38462	33.3889
TAP1	6	32845209	32853978	-	ENSG00000168394	2.5866e-08	6.44915e-07	-1.62544	-3.08537	0.212365	0.954855		4.76923	19.6667
SH3BP4	2	234951973	235055714	+	ENSG00000130147	6.43064e-14	4.5265e-12	-1.62358	-3.08138	0.240462	1.0661		8.23077	34.0556
TARBP1	1	234391313	234479103	-	ENSG00000059588	2.89684e-12	1.52769e-10	-1.62347	-3.08115	0.409615	1.83412		15.5385	62.1111
OSR2	8	98944403	98952104	+	ENSG00000164920	3.82369e-06	6.07629e-05	-1.62272	-3.07955	1.10389	4.85998		15.8462	62.6667
SYTL2	11	85694224	85811159	-	ENSG00000137501	1.42322e-11	6.46542e-10	-1.61516	-3.06345	0.451863	2.06917		24.3077	104.778
DUSP6	12	89347232	89353271	-	ENSG00000139318	1.43129e-13	9.43891e-12	-1.61437	-3.06177	1.83977	7.99435		42.0769	163.222
RFTN1	3	16313574	16514026	-	ENSG00000131378	2.86869e-09	8.53332e-08	-1.61056	-3.05371	0.66794	3.13597		15.2308	65.6111
ANTXR2	4	79901149	80125454	-	ENSG00000163297	5.83768e-19	8.59836e-17	-1.60783	-3.04793	0.655231	2.8492		31.6923	123.833
FAM102B	1	108560089	108644900	+	ENSG00000162636	2.0336e-12	1.10022e-10	-1.60671	-3.04556	0.276949	1.2124		12.5385	50.8889
CIITA	16	10877198	10932281	+	ENSG00000179583	2.85834e-09	8.5101e-08	-1.60564	-3.04332	0.340285	1.54086		23.3846	96.9444
AP1S2	X	15825806	15855014	-	ENSG00000182287	5.24557e-12	2.62553e-10	-1.60488	-3.04171	0.977547	4.10399		26.2308	100
REEP4	8	22138020	22141951	-	ENSG00000168476	2.42745e-08	6.08408e-07	-1.60158	-3.03475	0.518218	2.21697		5.76923	22.4444
GRAMD1B	11	123525636	123627774	+	ENSG00000023171	3.06473e-05	0.000387995	-1.59993	-3.03129	0.20974	0.967877		9.84615	42.1667
MAP1A	15	43510958	43531620	+	ENSG00000166963	1.32291e-09	4.2045e-08	-1.59801	-3.02726	1.70508	7.48511		88.0769	351.5
DUSP10	1	221701424	221742176	-	ENSG00000143507	1.88326e-05	0.000250365	-1.5962	-3.02345	0.678771	2.86653		9.61538	37
PGF	14	74941834	74955784	-	ENSG00000119630	2.17038e-06	3.63015e-05	-1.59446	-3.01982	0.514401	2.16964		15.1538	57.7778
RP11-823E8.3	12	89351015	89353271	+	ENSG00000274021	6.43643e-09	1.79485e-07	-1.59131	-3.01323	1.38367	5.94926		15.5385	59.2778
C1QTNF2	5	160347751	160370641	-	ENSG00000145861	0.000104151	0.00114965	-1.59109	-3.01277	0.508408	2.11299		6.23077	22.5
GLUL	1	182381704	182392206	-	ENSG00000135821	1.31138e-16	1.37234e-14	-1.59009	-3.01068	6.32878	27.7135		274.385	1105.94
RP11-723D22.2	8	38799643	38802296	+	ENSG00000253586	0.00738126	0.0431957	-1.58967	-3.00981	0.52546	2.29991		0.923077	3.66667
VDR	12	47841537	47943048	-	ENSG00000111424	3.92975e-07	7.738e-06	-1.58944	-3.00932	0.704631	2.98208		19.0769	74.2222
PAQR3	4	78887127	78939438	-	ENSG00000163291	1.38098e-16	1.43842e-14	-1.58928	-3.00899	0.309763	1.31351		18.6923	72.6667
RSAD2	2	6865806	6898239	+	ENSG00000134321	0.000164375	0.00170627	-1.58435	-2.99872	0.214788	0.958573		5	20.5556
FZD5	2	207762586	207769563	-	ENSG00000163251	0.000338929	0.00320932	-1.58209	-2.99404	0.26271	1.15492		8.61538	35.1667
FKBP1C	6	63211446	63213024	+	ENSG00000198225	0.00194694	0.0144593	-1.58035	-2.99042	0.226374	0.984935		1.69231	6.83333
NEDD9	6	11183298	11382348	-	ENSG00000111859	3.76373e-09	1.09549e-07	-1.57932	-2.98829	0.599284	2.67394		30.3077	122.778
CTD-2562J17.6	11	75260129	75262466	-	ENSG00000279117	2.23926e-08	5.66766e-07	-1.57851	-2.98661	0.649853	2.79396		7.69231	29.1111
RASGEF1B	4	81426393	82044244	-	ENSG00000138670	4.69887e-10	1.63143e-08	-1.57629	-2.98202	0.576039	2.49114		26.9231	108.667
STX11	6	144150526	144188370	+	ENSG00000135604	0.00039511	0.00366653	-1.56981	-2.96865	0.313332	1.26814		3.15385	11.0556
ITGA6	2	172427354	172506282	+	ENSG00000091409	1.66052e-18	2.22078e-16	-1.56961	-2.96825	1.96519	8.09027		63	235.333
MAP1LC3A	20	34546854	34560345	+	ENSG00000101460	1.02347e-06	1.84959e-05	-1.56684	-2.96255	0.671333	2.78928		6.07692	22.2222
GNG11	7	93921699	93928610	+	ENSG00000127920	4.22753e-09	1.22062e-07	-1.56588	-2.96059	3.79713	15.6804		56.6923	212.889
ARRDC2	19	18001132	18014102	+	ENSG00000105643	3.86295e-08	9.33221e-07	-1.56543	-2.95966	1.53836	6.28998		35.0769	130.5
THY1	11	119417378	119424985	-	ENSG00000154096	0.00103609	0.0084286	-1.56476	-2.95828	3.387	15.0162		95.0769	384.611
RP11-720L2.3	18	316740	317366	-	ENSG00000264433	0.00208383	0.0153161	-1.56305	-2.95477	0.666617	2.73395		1.61538	6.16667
PLEKHG4	16	67277510	67289499	+	ENSG00000196155	9.41374e-09	2.53421e-07	-1.56226	-2.95316	0.520872	2.23728		18.5385	73.5556
ZFHX4	8	76681219	76867285	+	ENSG00000091656	8.7917e-11	3.47459e-09	-1.55841	-2.94529	1.04911	4.2645		82.0769	298.5
RP11-145M9.4	3	179396089	179398177	-	ENSG00000269728	5.81981e-09	1.63792e-07	-1.55447	-2.93726	0.673923	2.73973		6.84615	25.2222
AQP7	9	33383179	33402682	-	ENSG00000165269	0.00252036	0.0179065	-1.55258	-2.93342	0.305735	1.2302		7.84615	28.7222
CDH13	16	82626803	83800640	+	ENSG00000140945	6.93101e-08	1.58183e-06	-1.55077	-2.92974	2.23501	9.49459		123.923	457.944
C1orf162	1	111473792	111478512	+	ENSG00000143110	0.00155105	0.0119602	-1.55069	-2.92958	0.374497	1.71796		4.76923	21.0556
TOP2A	17	40388516	40417950	-	ENSG00000131747	0.00228789	0.016548	-1.53851	-2.90494	0.237187	1.05241		7	28.3889
PRKCH	14	61187559	61550976	+	ENSG00000027075	3.22035e-10	1.15405e-08	-1.53819	-2.90429	0.392759	1.65375		16.9231	65.5556
RP5-864K19.4	1	38860000	38919396	+	ENSG00000228436	0.000293869	0.00284303	-1.53707	-2.90204	0.451174	1.78885		2.23077	7.77778
ADA	20	44619522	44652233	-	ENSG00000196839	2.49374e-05	0.000321056	-1.53602	-2.89992	0.287198	1.15582		3.92308	14.6667
FAM126A	7	22889371	23014130	-	ENSG00000122591	8.00206e-12	3.88879e-10	-1.53448	-2.89683	0.528592	2.24507		38.2308	142.667
TIAM1	21	31118416	31559977	-	ENSG00000156299	1.07888e-07	2.36076e-06	-1.53415	-2.89617	0.513108	2.1179		22.0769	82.5556
RAB31	18	9708165	9862551	+	ENSG00000168461	1.52181e-10	5.79517e-09	-1.53368	-2.89523	3.69557	15.2519		101.308	372.944
LYN	8	55879813	56011381	+	ENSG00000254087	5.73174e-09	1.61534e-07	-1.53287	-2.89361	0.558299	2.25671		9.15385	34.1667
BTN3A1	6	26402237	26415216	+	ENSG00000026950	1.99069e-15	1.75154e-13	-1.53059	-2.88904	0.706382	2.90126		18.9231	71.9444
RP1-197B17.3	12	47706085	47742294	+	ENSG00000257433	9.39052e-08	2.08342e-06	-1.52566	-2.87918	0.279055	1.18444		6	23.2778
RAB32	6	146543693	146554965	+	ENSG00000118508	1.2592e-05	0.000175423	-1.52483	-2.87753	0.908206	3.66059		5.38462	19.1111
MNS1	15	56421544	56465137	-	ENSG00000138587	6.7146e-08	1.53454e-06	-1.52466	-2.87718	0.449282	1.78847		5.30769	20.2778
PLEKHG2	19	39412585	39428415	+	ENSG00000090924	3.86226e-14	2.82666e-12	-1.5216	-2.87108	0.437977	1.8052		19.5385	74.5
AGPAT2	9	136673143	136687423	-	ENSG00000169692	5.34377e-06	8.20194e-05	-1.52136	-2.87062	2.22825	8.99728		19.7692	72.1667
RP1-151B14.6	22	37166757	37182850	+	ENSG00000235237	0.000618596	0.00542285	-1.51883	-2.86559	0.806538	3.39049		2.53846	9.22222
CRISPLD1	8	74984515	75034558	+	ENSG00000121005	0.000298924	0.00288027	-1.51789	-2.86373	30.3519	115.229		678.462	2378.06
CTTNBP2NL	1	112396181	112463456	+	ENSG00000143079	1.98109e-21	4.06367e-19	-1.51477	-2.85754	1.07187	4.31151		38.7692	141.278
GPAM	10	112149864	112215377	-	ENSG00000119927	1.64407e-07	3.47468e-06	-1.51139	-2.85085	0.648651	2.65635		30.9231	116.167
AC093609.1	2	43097746	43102691	-	ENSG00000230587	0.0061193	0.0371592	-1.50842	-2.84498	0.340709	1.37462		1.53846	5.72222
DLX3	17	49990005	49995224	-	ENSG00000064195	1.41352e-07	3.02955e-06	-1.50619	-2.84059	2.04709	8.06326		27.3846	98.5
NTN4	12	95657807	95791152	-	ENSG00000074527	1.49493e-09	4.68884e-08	-1.50527	-2.83877	2.73501	10.988		55.2308	207.056
CD82	11	44564427	44620363	+	ENSG00000085117	3.67313e-12	1.89523e-10	-1.50426	-2.83679	2.09464	8.68361		41.6923	153.056
HDAC7	12	47782722	47833132	-	ENSG00000061273	5.50338e-13	3.25674e-11	-1.50423	-2.83673	0.473298	1.93877		22.9231	85.7778
ADAMTS1	21	26835747	26845409	-	ENSG00000154734	0.000803117	0.00677231	-1.50001	-2.82845	0.89284	3.37924		32.0769	106.889
MKL2	16	14071321	14266773	+	ENSG00000186260	1.20261e-11	5.62179e-10	-1.49988	-2.82819	0.832689	3.46661		65.4615	256.167
RP11-342D11.2	10	33211277	33213804	+	ENSG00000238258	2.70428e-10	9.8494e-09	-1.49883	-2.82613	3.67428	14.6823		13.7692	50.6667
LEFTY2	1	225936598	225941489	-	ENSG00000143768	0.00819854	0.0470589	-1.4976	-2.82372	0.262626	1.06872		3.23077	10.7222
RP11-150O12.1	8	37421341	37554183	-	ENSG00000253161	0.00640482	0.0385916	-1.49622	-2.82102	0.230328	0.973231		1.61538	6.55556
CASP4	11	104942866	104969436	-	ENSG00000196954	1.72584e-11	7.73506e-10	-1.49543	-2.81948	0.80542	3.3464		28.3077	107.889
ARRB1	11	75264182	75351705	-	ENSG00000137486	1.61989e-11	7.27972e-10	-1.49467	-2.818	0.788211	3.20412		22.5385	82.6667
ITGB4	17	75721328	75757818	+	ENSG00000132470	0.000376727	0.00351711	-1.49438	-2.81743	0.921412	3.66928		31.0769	110.111
FRMD6	14	51489100	51730727	+	ENSG00000139926	3.61569e-12	1.87137e-10	-1.49434	-2.81735	1.24387	4.94932		57	203.944
ALDH3B1	11	68008578	68029282	+	ENSG00000006534	8.87338e-14	6.05472e-12	-1.4896	-2.80811	1.04943	4.21442		33.9231	123.833
PTPRG	3	61561569	62297613	+	ENSG00000144724	1.6803e-24	5.06133e-22	-1.48851	-2.80599	0.930371	3.76384		66	243.556
NR4A1	12	52022832	52059507	+	ENSG00000123358	0.000466563	0.00424362	-1.48838	-2.80573	0.373747	1.40522		13.6923	47.2222
FLNB-AS1	3	58162547	58170636	-	ENSG00000244161	8.02509e-11	3.19808e-09	-1.48747	-2.80396	0.68482	2.77548		12.3077	45.2222
TRAK1	3	42013802	42225889	+	ENSG00000182606	1.07553e-10	4.18143e-09	-1.48623	-2.80155	0.483332	2.0341		25.8462	99.2778
ZSWIM6	5	61332273	61546170	+	ENSG00000130449	9.40736e-09	2.53421e-07	-1.48465	-2.79849	0.465648	1.89053		12.1538	46.2778
PARP12	7	140023744	140063721	-	ENSG00000059378	2.28013e-07	4.68856e-06	-1.48234	-2.79402	0.343755	1.41885		10.6154	39.2778
ACSL5	10	112374018	112428380	+	ENSG00000197142	3.48998e-11	1.48081e-09	-1.48031	-2.79008	0.716246	2.91617		14.9231	54.5
CES1	16	55802851	55833337	-	ENSG00000198848	0.00475661	0.0304028	-1.47545	-2.7807	0.268455	1.10354		3.92308	14.8333
PLEKHG1	6	150599863	150843665	+	ENSG00000120278	1.39e-09	4.39683e-08	-1.47476	-2.77938	0.358566	1.44187		13.0769	47.2778
MTRNR2L12	3	96617188	96618236	-	ENSG00000269028	4.37676e-12	2.22397e-10	-1.47347	-2.77689	8.36977	128.031		41.6154	611.056
STON2	14	81260656	81436465	-	ENSG00000140022	3.3379e-07	6.66682e-06	-1.47127	-2.77266	0.780441	3.03039		25.1538	89.5
STARD4-AS1	5	111512226	111739726	+	ENSG00000246859	6.33951e-11	2.56923e-09	-1.47076	-2.77167	1.08415	4.36219		29.3077	108.5
MYLK	3	123610049	123884331	-	ENSG00000065534	2.34731e-15	2.04915e-13	-1.4676	-2.76562	0.46927	1.90145		51	187.167
CD300C	17	74541108	74546143	-	ENSG00000167850	4.93599e-05	0.000590042	-1.46418	-2.75907	1.07827	4.14816		8	28.1667
PTPRG-AS1	3	62260865	62369330	-	ENSG00000241472	2.48339e-07	5.07841e-06	-1.46213	-2.75514	0.242174	0.990614		5.23077	19.6111
PCDH12	5	141943585	141969741	-	ENSG00000113555	5.17746e-13	3.07475e-11	-1.45526	-2.74207	0.819876	3.18122		27.8462	97.2778
TP53I3	2	24077433	24085861	-	ENSG00000115129	5.95862e-06	9.03931e-05	-1.45317	-2.73809	0.659521	2.65965		7.23077	26.5
CRNDE	16	54918863	54929189	-	ENSG00000245694	1.07342e-07	2.35034e-06	-1.45156	-2.73503	0.582119	2.20202		6.38462	22.2222
GALNT12	9	98807699	98850081	+	ENSG00000119514	4.85915e-06	7.54601e-05	-1.44515	-2.72292	0.249152	1.00184		3.76923	14
FLNA	X	154348524	154374638	-	ENSG00000196924	5.45263e-18	6.8537e-16	-1.44225	-2.71744	6.9439	27.2753		357.923	1282.5
TPM4	19	16067021	16103005	+	ENSG00000167460	1.61163e-12	8.8481e-11	-1.44043	-2.71402	4.10475	15.863		149.077	516
BID	22	17734138	17774770	-	ENSG00000015475	6.0105e-08	1.39653e-06	-1.43967	-2.71259	0.763297	3.04579		16.3846	59.4444
PTCH1	9	95442980	95517057	-	ENSG00000185920	1.54185e-07	3.28146e-06	-1.43912	-2.71155	0.609953	2.20331		50.3077	163.611
AAED1	9	96639577	96655303	-	ENSG00000158122	2.9963e-10	1.0807e-08	-1.43511	-2.70402	0.934935	3.66472		14.3077	49.7222
COLEC12	18	319361	500722	-	ENSG00000158270	4.1728e-15	3.52317e-13	-1.43505	-2.70392	3.80067	14.5245		88.9231	307.667
CBR3	21	36134912	36146566	+	ENSG00000159231	9.92991e-07	1.80047e-05	-1.43066	-2.69569	3.25972	12.86		19.1538	65.3889
FAM180B	11	47586693	47589194	+	ENSG00000196666	1.09325e-05	0.00015498	-1.42608	-2.68715	1.48417	5.92768		10.1538	35.3333
TLE2	19	2997638	3047635	-	ENSG00000065717	1.54631e-05	0.000211176	-1.42347	-2.6823	0.340003	1.29401		6.76923	23.7222
IFIT3	10	89327894	89340971	+	ENSG00000119917	2.96985e-10	1.07464e-08	-1.42344	-2.68224	2.05986	8.12849		26.6154	95.0556
SEMA3C	7	80742538	80922359	-	ENSG00000075223	0.000263496	0.00258358	-1.42281	-2.68107	2.53459	9.91465		78.6923	269.167
LAMC1	1	183023460	183145592	+	ENSG00000135862	2.76639e-17	3.1354e-15	-1.41843	-2.67295	2.74145	10.6143		111.846	396.444
RUNX1T1	8	91954967	92103286	-	ENSG00000079102	3.8827e-15	3.28653e-13	-1.41802	-2.67219	0.698054	2.73081		45.3077	165.611
PDGFD	11	103907186	104164379	-	ENSG00000170962	7.15965e-09	1.97511e-07	-1.41599	-2.66842	2.91046	10.8702		60.3846	208.167
CD300A	17	74466416	74484796	+	ENSG00000167851	0.00362969	0.0242136	-1.41516	-2.6669	0.405761	1.65765		5	18.8889
MGAT4A	2	98619106	98731126	-	ENSG00000071073	1.76146e-09	5.44814e-08	-1.4135	-2.66382	0.412417	1.56952		19.3846	68.5
FLNB	3	58008400	58172251	+	ENSG00000136068	7.63542e-17	8.26264e-15	-1.41344	-2.66371	2.91744	11.0163		197.538	685.278
ATP6C	16	2513965	2527955	+	ENSG00000259784	2.30191e-07	4.72464e-06	-1.41223	-2.66148	1.57879	5.92055		4.61538	15.7778
SMAD1	4	145481194	145558079	+	ENSG00000170365	2.80881e-07	5.68479e-06	-1.41125	-2.65967	0.354888	1.36902		10.3846	37.1111
MMP14	14	22836557	22849027	+	ENSG00000157227	3.76468e-09	1.09549e-07	-1.40974	-2.65689	1.3343	4.97807		29.2308	98.1667
IRAK2	3	10164865	10243743	+	ENSG00000134070	6.25129e-06	9.4362e-05	-1.40902	-2.65556	0.388006	1.4549		6.46154	22.7222
SLC36A1	5	151437046	151492381	+	ENSG00000123643	3.24776e-08	7.98848e-07	-1.40894	-2.65542	0.674311	2.63562		22.7692	79.8889
BNC2	9	16409503	16870843	-	ENSG00000173068	1.56629e-07	3.32501e-06	-1.40823	-2.65411	0.334701	1.3267		25.1538	89.3889
RP11-597D13.9	4	158170752	158202877	+	ENSG00000248429	2.82405e-08	6.9994e-07	-1.40801	-2.65371	0.860834	3.23429		22.8462	81.8889
SHE	1	154469772	154502113	-	ENSG00000169291	2.69781e-06	4.41082e-05	-1.40686	-2.65159	0.246155	0.963943		10	35.8889
CST3	20	23626706	23638473	-	ENSG00000101439	2.88357e-07	5.81497e-06	-1.40474	-2.6477	18.7032	66.2578		345.154	1091.22
EPDR1	7	37683843	37951941	+	ENSG00000086289	8.19008e-06	0.000120051	-1.40472	-2.64766	0.506713	1.92489		7.07692	24.6111
CD97	19	14380501	14408725	+	ENSG00000123146	5.78504e-10	1.98319e-08	-1.40341	-2.64526	2.4992	9.53925		65.9231	226.667
ELN	7	74027789	74069907	+	ENSG00000049540	4.77941e-05	0.000572348	-1.40163	-2.642	0.680109	2.62392		21.9231	74.7778
CEMP1	16	2530035	2531417	-	ENSG00000205923	5.23826e-06	8.07102e-05	-1.39796	-2.63529	1.07517	4.11553		7.30769	26
MYRIP	3	39808914	40260321	+	ENSG00000170011	8.78215e-05	0.00098899	-1.39796	-2.63528	0.323809	1.23774		9.23077	32.5556
IRF1	5	132481609	132490798	-	ENSG00000125347	1.9552e-09	5.99744e-08	-1.39483	-2.62958	0.60827	2.33961		23.5385	81.8889
CHST7	X	46573784	46598408	+	ENSG00000147119	0.0027615	0.0193201	-1.39381	-2.62773	0.281752	1.04669		3	10.6667
CTD-2231E14.2	19	16074293	16077395	-	ENSG00000279198	2.21922e-07	4.5774e-06	-1.39271	-2.62571	0.772277	2.92164		11.8462	39.9444
MYH9	22	36281281	36388018	-	ENSG00000100345	3.12773e-13	1.93659e-11	-1.38899	-2.61896	5.55182	21.1093		241.308	838.389
RDH5	12	55720367	55724705	+	ENSG00000135437	1.1e-05	0.000155709	-1.38819	-2.6175	0.6998	2.77326		10.1538	36.1111
L3MBTL4	18	5954706	6415237	-	ENSG00000154655	9.05717e-06	0.000130955	-1.38784	-2.61687	0.310043	1.15533		12.3077	41.5
BCL2L11	2	111119378	111168447	+	ENSG00000153094	8.58009e-07	1.5771e-05	-1.38709	-2.6155	0.274941	1.06905		8.84615	31.4444
CNN2	19	1026581	1039068	+	ENSG00000064666	3.46287e-08	8.42045e-07	-1.38385	-2.60965	2.93856	11.053		52.4615	177.444
SLC7A8	14	23125295	23183674	-	ENSG00000092068	3.17e-09	9.37125e-08	-1.38277	-2.60769	1.30085	4.90299		38.5385	131
ATP2B1	12	89588049	89709300	-	ENSG00000070961	3.76163e-31	2.79489e-28	-1.3798	-2.60232	1.48255	5.51339		68.6154	233.889
GTDC1	2	143938068	144332568	-	ENSG00000121964	2.96414e-12	1.55582e-10	-1.37544	-2.59446	0.302192	1.13075		20.7692	71.5556
TUSC2	3	50320027	50328251	-	ENSG00000114383	3.3304e-07	6.6598e-06	-1.3753	-2.59421	1.62813	5.98804		19.5385	64.1111
ERAP2	5	96875939	96919716	+	ENSG00000164308	0.000230552	0.00229352	-1.37502	-2.59371	0.452512	1.78092		16	59.2778
KCNN3	1	154697455	154870280	-	ENSG00000143603	5.13376e-08	1.21049e-06	-1.37411	-2.59208	0.354193	1.34889		23	82.5556
EPAS1	2	46293667	46386703	+	ENSG00000116016	5.61583e-12	2.80666e-10	-1.37074	-2.58603	4.01031	14.394		143.077	471.889
PLXND1	3	129555175	129606818	-	ENSG00000004399	3.44639e-14	2.56637e-12	-1.36934	-2.58352	1.71957	6.326		82.2308	273.111
RP11-323N12.5	17	78855478	78855844	+	ENSG00000267601	1.77479e-09	5.47924e-08	-1.36652	-2.57848	8.42972	31.4382		15.3077	51.3333
S100A3	1	153547329	153549372	-	ENSG00000188015	0.000486188	0.00439593	-1.36473	-2.57529	1.73557	6.39223		8.38462	26.9444
LBX2-AS1	2	74502595	74504678	+	ENSG00000257702	0.000360651	0.00338902	-1.36339	-2.5729	0.313472	1.14647		3.07692	10.3889
NR1H3	11	47248300	47269032	+	ENSG00000025434	6.98701e-06	0.00010429	-1.36221	-2.57079	0.811244	3.04226		17.9231	61.8889
ITGB8	7	20330702	20415754	+	ENSG00000105855	0.000185692	0.00190215	-1.36201	-2.57044	2.13322	7.74349		155.308	532.333
PRR5L	11	36296288	36465204	+	ENSG00000135362	5.88833e-06	8.94486e-05	-1.36171	-2.56989	0.298765	1.12132		9.69231	32.7778
MYO1G	7	44962662	44979098	-	ENSG00000136286	0.000454625	0.00415311	-1.36087	-2.5684	0.274483	1.05269		11.5385	40.1111
DDAH2	6	31727038	31730617	-	ENSG00000213722	2.46319e-07	5.04018e-06	-1.36006	-2.56696	0.661735	2.48973		8.30769	28.2222
LACTB	15	63121800	63142061	+	ENSG00000103642	1.39681e-05	0.000192349	-1.35972	-2.56636	0.268913	0.982169		5.15385	17.1667
PDK4	7	95583499	95596491	-	ENSG00000004799	7.66349e-05	0.000876895	-1.35842	-2.56405	2.98885	10.3909		64.4615	209.111
BLOC1S1	12	55716037	55720087	+	ENSG00000135441	2.0381e-11	9.01374e-10	-1.35335	-2.55505	2.40787	8.72908		19.5385	63.0556
FZD10	12	130162459	130165740	+	ENSG00000111432	5.52018e-05	0.000652412	-1.35295	-2.55434	0.43966	1.62092		7	23.8889
MAML3	4	139716753	140154184	-	ENSG00000196782	4.20783e-05	0.000513088	-1.35142	-2.55164	0.256281	0.959231		9.07692	30
PPP1R15A	19	48872392	48876057	+	ENSG00000087074	1.92481e-11	8.56937e-10	-1.34963	-2.54847	2.20986	7.95702		34	109.722
EMP1	12	13196716	13219939	+	ENSG00000134531	8.02533e-13	4.59464e-11	-1.34276	-2.53635	3.75202	13.5709		141.308	466.222
NRIP2	12	2825348	2835544	-	ENSG00000053702	1.24132e-11	5.76438e-10	-1.3375	-2.52714	0.983359	3.56121		13.3077	44.3889
GPD1L	3	32105689	32168713	+	ENSG00000152642	1.14097e-06	2.03457e-05	-1.33601	-2.52453	0.330304	1.21184		7.61538	25.8889
KIAA1551	12	31959370	31993107	+	ENSG00000174718	1.04126e-13	7.01909e-12	-1.33533	-2.52332	1.60651	5.93426		51.3846	175.889
PLEKHF1	19	29665056	29675457	+	ENSG00000166289	0.000393559	0.00365417	-1.33449	-2.52186	0.622288	2.10047		8.38462	25.2778
LYST	1	235661041	235883640	-	ENSG00000143669	1.2344e-10	4.74404e-09	-1.33381	-2.52068	0.808939	3.00655		75.5385	263.278
DBN1	5	177456608	177474401	-	ENSG00000113758	1.4792e-06	2.57455e-05	-1.32911	-2.51248	0.921687	3.24474		23.6923	74.1111
ENPP2	8	119557086	119673453	-	ENSG00000136960	6.4027e-07	1.20869e-05	-1.32848	-2.51139	1.75662	6.18014		56.2308	186.778
KLHDC8B	3	49171611	49176486	+	ENSG00000185909	4.42498e-07	8.64694e-06	-1.32683	-2.50851	1.65448	6.03998		17.1538	57.0556
IGFBP4	17	40443461	40457731	+	ENSG00000141753	2.2648e-05	0.000295334	-1.32641	-2.50778	5.87169	21.2369		63.0769	210.5
HRASLS5	11	63461404	63491194	-	ENSG00000168004	0.0055981	0.0346803	-1.32608	-2.5072	0.33089	1.18342		5.30769	17.3333
CDC14B	9	96490241	96619830	-	ENSG00000081377	1.03349e-11	4.91531e-10	-1.32594	-2.50696	0.573086	2.09278		29.0769	97.2222
SNED1	2	240998838	241095568	+	ENSG00000162804	5.32781e-11	2.1884e-09	-1.32392	-2.50346	2.91452	10.1921		194	623.611
FAM49A	2	16549459	16666331	-	ENSG00000197872	2.41369e-05	0.00031171	-1.32265	-2.50125	2.52604	8.76051		67.1538	213.222
ADAMTS17	15	99971589	100342005	-	ENSG00000140470	1.46013e-07	3.11946e-06	-1.32192	-2.49998	0.379575	1.3975		14.7692	50.3889
CPE	4	165361194	165498320	+	ENSG00000109472	0.00085538	0.00715886	-1.32139	-2.49906	2.84672	10.1341		41.4615	133.278
MAP4K4	2	101696850	101894689	+	ENSG00000071054	7.90063e-18	9.50208e-16	-1.32023	-2.49706	0.999773	3.54606		58.1538	187.167
TBC1D16	17	79932343	80035848	-	ENSG00000167291	7.96509e-13	4.56797e-11	-1.31772	-2.49272	0.447781	1.58035		25.3077	81.6667
AMDHD2	16	2520357	2531422	+	ENSG00000162066	8.81877e-10	2.91359e-08	-1.31753	-2.49239	1.03576	3.72961		22.3077	73.2222
CALD1	7	134744252	134970728	+	ENSG00000122786	8.00787e-14	5.50912e-12	-1.31741	-2.49219	5.93127	21.0248		285.385	920.889
NDST1	5	150485818	150558211	+	ENSG00000070614	1.50053e-12	8.30635e-11	-1.31592	-2.48961	1.28503	4.52067		60.0769	192.222
RCBTB2	13	48488959	48533256	-	ENSG00000136161	2.94255e-14	2.236e-12	-1.31566	-2.48917	1.93011	6.6776		33.3846	105.222
AGAP11	10	86970741	87010126	+	ENSG00000271880	2.04748e-09	6.25755e-08	-1.31356	-2.48555	1.84749	6.50919		27.8462	89.4444
BTC	4	74744759	74794686	-	ENSG00000174808	1.96195e-05	0.000259896	-1.31339	-2.48526	0.978512	3.42843		13.6923	44
GPR183	13	99294530	99307405	-	ENSG00000169508	2.14533e-05	0.000281843	-1.31253	-2.48378	1.03194	3.74179		8.46154	29.0556
TMEM86A	11	18693122	18704785	+	ENSG00000151117	6.40284e-05	0.00074592	-1.31005	-2.47951	0.324956	1.20042		6.61538	22.3889
CCNYL1	2	207711540	207761839	+	ENSG00000163249	0.000215547	0.00216291	-1.30922	-2.47808	0.327229	1.17175		7.38462	24.3333
TAC1	7	97731908	97740472	+	ENSG00000006128	0.0044414	0.0286455	-1.30793	-2.47586	0.468467	1.58916		4.23077	13.8333
AC083949.1	2	42143238	42170301	-	ENSG00000224875	0.00535939	0.0335125	-1.30688	-2.47406	0.356721	1.3044		1.69231	5.5
RP11-254F7.3	2	10054421	10054866	-	ENSG00000271787	0.00295555	0.0204171	-1.30573	-2.47208	1.01569	3.68499		2.15385	7.33333
INPP5D	2	233059967	233207903	+	ENSG00000168918	5.56597e-06	8.50929e-05	-1.30447	-2.46992	0.505578	1.86573		21	71.6667
RP11-96C23.13	10	86992406	87010203	+	ENSG00000151303	4.67997e-08	1.11291e-06	-1.30406	-2.46923	1.13903	3.97391		25.5385	81.0556
PAPLN	14	73237497	73274640	+	ENSG00000100767	1.2877e-09	4.0965e-08	-1.30334	-2.468	1.30725	4.63215		49.3846	159.5
FMNL2	2	152335237	152649834	+	ENSG00000157827	4.00632e-08	9.64372e-07	-1.30334	-2.46799	0.556156	1.94478		17.6154	56.2778
AIM1	6	106511855	106570451	+	ENSG00000112297	5.64501e-05	0.000665753	-1.30201	-2.46572	0.289364	1.09285		11.3846	38.3333
SLC25A19	17	75272981	75289510	-	ENSG00000125454	5.24562e-07	1.01204e-05	-1.29715	-2.45743	0.653356	2.29216		10.6154	33.2222
RP11-736K20.4	11	86908990	86912238	-	ENSG00000280339	3.79851e-06	6.04201e-05	-1.29708	-2.45732	0.635513	2.24579		10.2308	32.8333
C1QTNF3	5	34019448	34043832	-	ENSG00000082196	0.000191429	0.0019551	-1.2954	-2.45445	2.33872	8.66052		39.7692	132.556
STS	X	7219456	7354810	+	ENSG00000101846	6.27335e-07	1.18637e-05	-1.29416	-2.45234	0.306486	1.09407		9.69231	31.5556
NOD1	7	30424527	30478784	-	ENSG00000106100	3.07954e-09	9.12805e-08	-1.29396	-2.45201	0.838425	2.97548		27.9231	90.3889
FADS3	11	61873519	61892051	-	ENSG00000221968	2.06548e-06	3.47206e-05	-1.29251	-2.44954	0.318066	1.10544		9.92308	31.5556
ABHD11	7	73736094	73738867	-	ENSG00000106077	5.10271e-07	9.85611e-06	-1.29186	-2.44844	0.612671	2.14378		6.84615	21.5
FGD6	12	95076749	95217482	-	ENSG00000180263	4.15579e-14	3.02721e-12	-1.28717	-2.44049	0.342609	1.20537		16.9231	54
SLFN11	17	35350305	35373701	-	ENSG00000172716	0.000456901	0.00416707	-1.28672	-2.43972	0.72297	2.55587		21.0769	67.2778
PLA2G4C	19	48047843	48110817	-	ENSG00000105499	3.17256e-05	0.00040042	-1.28531	-2.43735	0.368327	1.34417		11.8462	40.1111
PTPRS	19	5158495	5340803	-	ENSG00000105426	1.89257e-11	8.43707e-10	-1.2837	-2.43463	2.50916	8.42243		116.923	357.333
CCND1	11	69641087	69654474	+	ENSG00000110092	5.90203e-06	8.95753e-05	-1.28317	-2.43373	3.05307	10.3643		73.8462	223.833
SRC	20	37344685	37406050	+	ENSG00000197122	1.591e-10	6.04489e-09	-1.28297	-2.4334	0.67404	2.27328		21.8462	65.2778
RP11-632F7.3	4	40812779	40826151	+	ENSG00000250906	0.00526022	0.032954	-1.28031	-2.42892	0.637351	2.07297		1.46154	4.38889
CCDC23	1	42807052	42817252	-	ENSG00000177868	2.35951e-06	3.9132e-05	-1.2784	-2.42569	1.30942	4.54624		7.84615	24.5
MEGF6	1	3489920	3611495	-	ENSG00000162591	4.57206e-08	1.08879e-06	-1.27804	-2.42509	0.685176	2.40603		23.9231	74.0556
SP140L	2	230327184	230403732	+	ENSG00000185404	4.61427e-05	0.000554958	-1.27768	-2.4245	0.352281	1.25706		9.92308	31.7222
UST	6	148747328	149076990	+	ENSG00000111962	2.22918e-07	4.59228e-06	-1.27557	-2.42095	0.79389	2.73118		17.6923	56.3333
RP11-644F5.10	12	55716036	55724703	+	ENSG00000258311	2.20283e-12	1.18602e-10	-1.27388	-2.41811	1.53549	5.36279		26.2308	82.2778
ZC2HC1A	8	78666047	78719765	+	ENSG00000104427	4.0478e-07	7.9564e-06	-1.27087	-2.41307	0.421001	1.44994		8.46154	27
MYLIP	6	16129125	16148248	+	ENSG00000007944	8.95847e-08	2.00352e-06	-1.26971	-2.41114	1.26441	4.36074		18.7692	59.0556
SLC19A1	21	45493572	45544411	-	ENSG00000173638	1.13013e-05	0.000159434	-1.26174	-2.39785	0.558053	1.97892		27.3846	87.3889
ARHGAP31	3	119294373	119420714	+	ENSG00000031081	1.46145e-17	1.69666e-15	-1.26133	-2.39717	1.01123	3.43742		46.3846	144.5
KCNE3	11	74454841	74467729	-	ENSG00000175538	0.000438412	0.0040248	-1.25301	-2.38338	0.291206	1.02884		5.15385	16.6111
RP3-331H24.6	6	71386852	71390829	-	ENSG00000279289	0.000125433	0.00135068	-1.25222	-2.38207	0.47284	1.60805		9.30769	28.5556
MAN1A1	6	119177209	119349761	-	ENSG00000111885	2.83193e-11	1.22491e-09	-1.25207	-2.38183	1.22869	4.17577		29.6923	93.5556
ZNF618	9	113876282	114056591	+	ENSG00000157657	1.99719e-13	1.29411e-11	-1.24869	-2.37626	0.429673	1.44375		21.7692	66.2222
KLF7	2	207074137	207167267	-	ENSG00000118263	7.64088e-07	1.42087e-05	-1.24828	-2.37558	0.883355	3.20519		39.9231	130.778
LPHN2	1	81306160	81992436	+	ENSG00000117114	9.96535e-08	2.19928e-06	-1.24571	-2.37136	0.523616	1.76386		20	61.8889
RGS10	10	119499828	119542708	-	ENSG00000148908	4.01229e-08	9.65116e-07	-1.24455	-2.36945	5.81727	19.6517		35.4615	109.222
PPP1CC	12	110719680	110742939	-	ENSG00000186298	6.47904e-14	4.54144e-12	-1.24425	-2.36896	0.957845	3.19969		32.3846	98.6667
PSME1	14	24136158	24138967	+	ENSG00000092010	1.0477e-17	1.24662e-15	-1.24353	-2.36778	12.1567	41.785		105.308	326.444
PLD2	17	4807096	4823434	+	ENSG00000129219	2.43556e-08	6.09527e-07	-1.24124	-2.36402	0.931557	3.21307		22.4615	70.0556
PCDH1	5	141853111	141879246	-	ENSG00000156453	0.00102539	0.00835786	-1.24106	-2.36373	0.382817	1.27887		11.2308	33.1111
SLC12A2	5	128083766	128189688	+	ENSG00000064651	6.27377e-10	2.12958e-08	-1.24093	-2.3635	0.293489	0.96628		15.3846	45.9444
ZNF117	7	64971776	65006684	-	ENSG00000152926	6.84797e-16	6.46785e-14	-1.24061	-2.36298	0.450804	1.50127		23.4615	71.6111
FAR2	12	29149103	29340980	+	ENSG00000064763	5.15258e-05	0.00061243	-1.24024	-2.36238	0.40634	1.43858		10.7692	34.5
PVRL2	19	44846175	44889228	+	ENSG00000130202	1.4236e-05	0.000195716	-1.23808	-2.35885	0.412331	1.35561		7.46154	22.7222
RP11-96D1.7	16	68256162	68260443	-	ENSG00000260441	0.000600503	0.00528225	-1.23752	-2.35792	1.4423	4.80135		3.46154	10.2778
SLC48A1	12	47753916	47782753	+	ENSG00000211584	7.99976e-08	1.80602e-06	-1.23402	-2.35222	1.3824	4.7499		33.3846	104.889
SGMS2	4	107824563	107915047	+	ENSG00000164023	1.70975e-05	0.000230648	-1.2334	-2.3512	0.775937	2.60041		28.5385	88.6111
RP11-736K20.5	11	86892214	86925037	-	ENSG00000255471	0.00284406	0.0198024	-1.23327	-2.35099	0.38706	1.30046		2.38462	6.94444
KANK3	19	8322584	8343262	-	ENSG00000186994	0.000151653	0.0015925	-1.23293	-2.35043	0.308903	1.02658		5.38462	16.3333
FAM212A	3	49803254	49805030	+	ENSG00000185614	0.000241268	0.00238917	-1.23077	-2.34692	1.16069	3.86719		5.92308	17.7778
INMT	7	30697985	30757602	+	ENSG00000241644	0.000214128	0.00215132	-1.23067	-2.34677	0.554371	1.86809		8.76923	28.2778
JUP	17	41754604	41786931	-	ENSG00000173801	1.38992e-09	4.39683e-08	-1.22955	-2.34495	1.72299	5.87882		42.6923	128.944
RASD1	17	17494437	17496395	-	ENSG00000108551	0.00077947	0.00660121	-1.22705	-2.34088	3.66456	11.0598		31.6154	88.2222
ABCA6	17	69078702	69141888	-	ENSG00000154262	2.86599e-07	5.78999e-06	-1.22416	-2.33619	0.565005	1.91897		38.2308	121.944
ATP6V1B2	8	20197367	20226819	+	ENSG00000147416	1.03719e-10	4.04179e-09	-1.22397	-2.33589	3.36128	11.0165		128.462	380.722
CASKIN2	17	75500261	75515583	-	ENSG00000177303	3.6464e-06	5.81667e-05	-1.22138	-2.33169	0.347154	1.17073		9.76923	30.4444
LIMA1	12	50175788	50283546	-	ENSG00000050405	6.02053e-13	3.53152e-11	-1.2212	-2.33141	5.29888	17.7982		162.923	499.111
BCR	22	23179704	23318037	+	ENSG00000186716	1.42476e-08	3.71292e-07	-1.21602	-2.32306	0.390869	1.29316		24.1538	71.3889
VAMP8	2	85561562	85582031	+	ENSG00000118640	5.13855e-06	7.94669e-05	-1.21456	-2.3207	4.03697	14.0319		19.3846	60.5
GJA1	6	121435692	121449727	+	ENSG00000152661	1.30483e-06	2.29616e-05	-1.21416	-2.32006	2.79747	9.05202		41.5385	121.222
RBMS3	3	29280982	30010391	+	ENSG00000144642	2.94827e-21	5.698e-19	-1.21359	-2.31913	1.39188	4.57967		70.5385	211.944
ITGA2	5	52989326	53094779	+	ENSG00000164171	6.68776e-05	0.000777487	-1.21193	-2.31647	0.39955	1.33924		15.6923	46.6667
GSAP	7	77310751	77416400	-	ENSG00000186088	1.32663e-08	3.48219e-07	-1.21135	-2.31554	0.502187	1.70973		22	69.3889
DOCK11	X	118495898	118686163	+	ENSG00000147251	8.07654e-10	2.69231e-08	-1.21083	-2.3147	0.990983	3.31479		31.6923	97.6111
LMO2	11	33858576	33892289	-	ENSG00000135363	0.00562082	0.03477	-1.20936	-2.31234	0.496562	1.75726		7.76923	24.2778
GYPC	2	126655933	126696675	+	ENSG00000136732	7.69493e-07	1.42933e-05	-1.20914	-2.312	1.2575	4.29686		20.1538	61.1111
AC007620.3	3	179396961	179399191	+	ENSG00000242539	0.00374493	0.0248634	-1.2077	-2.3097	0.371379	1.22103		3.38462	10.5556
ARHGAP4	X	153907367	153934999	-	ENSG00000089820	6.14602e-09	1.71816e-07	-1.20753	-2.30941	1.22439	4.11375		33	102.667
CYBA	16	88643283	88651152	-	ENSG00000051523	2.6363e-08	6.55351e-07	-1.20664	-2.308	0.800104	2.68762		12.9231	39.8889
DIAPH2	X	96684663	97604997	+	ENSG00000147202	1.65371e-07	3.48843e-06	-1.20656	-2.30787	0.451921	1.515		21	64.3333
PDP1	8	93857807	93926066	+	ENSG00000164951	6.58918e-08	1.51e-06	-1.20536	-2.30596	0.603062	2.01391		16.1538	50.0556
ACTN4	19	38647649	38731583	+	ENSG00000130402	1.14254e-11	5.39561e-10	-1.20296	-2.30211	4.3534	14.2666		132	388.722
TPCN1	12	113221050	113298585	+	ENSG00000186815	2.36871e-09	7.18023e-08	-1.20241	-2.30125	1.81427	6.02624		78.5385	234.444
PQLC2	1	19312326	19329300	+	ENSG00000040487	5.74964e-06	8.76603e-05	-1.20183	-2.30031	0.62688	2.02843		8.30769	24.3333
RP11-96C23.14	10	86993432	87024732	+	ENSG00000272508	3.11955e-06	5.03389e-05	-1.20011	-2.29757	1.86677	6.06015		11.3077	33.7778
ADAM15	1	155050566	155062775	+	ENSG00000143537	2.02037e-10	7.52238e-09	-1.19966	-2.29686	3.60246	11.7143		116.615	341.333
ABLIM3	5	149141483	149260542	+	ENSG00000173210	0.00027392	0.00267402	-1.19933	-2.29634	0.464327	1.56375		16.3846	50.5
TRIM25	17	56887909	56914038	-	ENSG00000121060	1.12873e-09	3.64276e-08	-1.19885	-2.29556	1.49281	4.98137		48.3846	147.278
RNF135	17	30968785	30999911	+	ENSG00000181481	2.40834e-06	3.98623e-05	-1.19688	-2.29243	1.70873	5.36786		30.6154	86.8333
MILR1	17	64449037	64468643	+	ENSG00000271605	0.000428048	0.00394264	-1.19666	-2.29208	0.72592	2.40657		6.46154	19.0556
TMEM206	1	212363931	212414901	-	ENSG00000065600	2.68496e-06	4.39196e-05	-1.19645	-2.29176	0.64878	2.07908		9.46154	27
NQO1	16	69706996	69726951	-	ENSG00000181019	1.60715e-06	2.767e-05	-1.19608	-2.29117	1.19623	4.01068		19	57.7222
CMTM6	3	32481312	32503408	-	ENSG00000091317	5.10075e-09	1.45148e-07	-1.19299	-2.28626	1.89738	6.19043		41.3846	121.389
MARC2	1	220748225	220784815	+	ENSG00000117791	0.000104547	0.00115364	-1.18928	-2.2804	0.367939	1.20328		4.61538	14.1667
GHR	5	42423777	42721878	+	ENSG00000112964	7.96262e-07	1.47507e-05	-1.18856	-2.27925	0.786649	2.46546		25.7692	74.2778
PIEZO2	18	10666483	11148762	-	ENSG00000154864	0.000395284	0.00366713	-1.18264	-2.26992	1.21064	3.98855		90.4615	270.389
ATP11A	13	112690329	112887168	+	ENSG00000068650	7.9631e-11	3.17716e-09	-1.18144	-2.26803	0.525192	1.71231		35.2308	104.444
FKBP1A	20	1368978	1393172	-	ENSG00000088832	3.3211e-13	2.04119e-11	-1.17868	-2.2637	6.65897	21.8171		82.9231	247.889
CPED1	7	120988677	121297444	+	ENSG00000106034	1.84317e-10	6.93212e-09	-1.17719	-2.26136	0.815087	2.62598		30.9231	89.7222
RIPK3	14	24336021	24340045	-	ENSG00000129465	3.82963e-05	0.000472682	-1.17586	-2.25927	0.736643	2.39809		11.6154	34.3889
TLN2	15	62390526	62844631	+	ENSG00000171914	6.53091e-09	1.81816e-07	-1.17306	-2.25489	0.473976	1.54503		37.6154	111.889
ZWINT	10	56357228	56361275	-	ENSG00000122952	0.00653059	0.0391519	-1.17114	-2.25189	0.374908	1.25077		4.38462	13.0556
JAG1	20	10637684	10674107	-	ENSG00000101384	1.3561e-10	5.18779e-09	-1.16859	-2.24792	1.72577	5.55265		72.6923	210.389
RP11-551L14.4	12	30978308	31006003	-	ENSG00000226472	0.000383795	0.00357243	-1.16849	-2.24776	0.642924	1.95457		5.69231	16.0556
HSPA12A	10	116671192	116742574	-	ENSG00000165868	8.11859e-05	0.000920464	-1.16825	-2.24739	0.325477	1.07756		10.6923	32.4444
SLC8B1	12	113298759	113359493	-	ENSG00000089060	1.74546e-12	9.48935e-11	-1.16809	-2.24715	2.15485	6.9964		70.8462	209.444
CDC42EP4	17	73283624	73312175	-	ENSG00000179604	0.000208044	0.00210214	-1.16531	-2.24281	1.57192	4.77783		39.5385	108.944
YWHAH	22	31944461	31957603	+	ENSG00000128245	6.10493e-07	1.15713e-05	-1.16519	-2.24262	1.79283	5.74534		21.6154	62.8333
PARD3B	2	204545793	205620162	+	ENSG00000116117	1.54401e-06	2.67482e-05	-1.165	-2.24233	0.30285	0.999162		15.6923	45.9444
RAB8B	15	63189469	63267782	+	ENSG00000166128	1.62188e-09	5.06326e-08	-1.16447	-2.24151	0.779457	2.46621		19.5385	57
MOB3B	9	27325209	27529781	-	ENSG00000120162	3.69516e-09	1.07808e-07	-1.16303	-2.23927	0.496584	1.62052		17.0769	51.1111
C1orf198	1	230837119	230869589	-	ENSG00000119280	1.13172e-06	2.01916e-05	-1.16076	-2.23575	3.51813	10.6475		89.3846	248.833
DAB2	5	39371675	39462300	-	ENSG00000153071	4.32797e-09	1.24639e-07	-1.16064	-2.23556	10.2052	32.1806		381.385	1108.06
MAP1S	19	17719242	17734516	+	ENSG00000130479	0.00231695	0.0166991	-1.15659	-2.2293	0.437678	1.35952		11.0769	30.9444
ODF3B	22	50529710	50532580	-	ENSG00000177989	0.00656663	0.0393186	-1.15431	-2.22578	0.450562	1.40185		5.07692	14.5
C1QTNF6	22	37180167	37199385	-	ENSG00000133466	1.74573e-06	2.98561e-05	-1.153	-2.22377	0.797772	2.53848		27.7692	78.7778
ARHGAP25	2	68679601	68826833	+	ENSG00000163219	0.00320574	0.0218119	-1.15224	-2.22259	0.317163	1.10149		8.23077	26.2778
MYO1F	19	8520790	8577577	-	ENSG00000142347	0.00123813	0.00984703	-1.1513	-2.22113	0.324496	1.12002		13	42.8889
SPTBN1	2	54456285	54671445	+	ENSG00000115306	2.35707e-13	1.50398e-11	-1.15121	-2.221	3.60559	11.4858		326.385	943.833
RP13-270P17.1	18	3255436	3261850	-	ENSG00000264235	1.08566e-09	3.51395e-08	-1.14972	-2.2187	4.36208	13.9349		22.4615	64.9444
CORO1B	11	67435510	67443821	-	ENSG00000172725	9.4696e-07	1.72543e-05	-1.14962	-2.21855	1.21226	3.75771		32.3077	90.3889
MAP3K14	17	45263121	45317040	-	ENSG00000006062	1.84996e-08	4.747e-07	-1.14848	-2.2168	0.559361	1.78771		15.7692	46.5
USP31	16	23061406	23149270	-	ENSG00000103404	7.65251e-09	2.1024e-07	-1.14654	-2.21382	0.408921	1.30671		23.7692	69.1667
FAM111A	11	59142748	59155039	+	ENSG00000166801	1.25366e-09	3.99582e-08	-1.14541	-2.21209	1.05706	3.40466		37.2308	109.222
A1BG-AS1	19	58347751	58355183	+	ENSG00000268895	0.00721661	0.0424503	-1.14364	-2.20937	0.317408	0.962051		4.15385	11.8889
RAB11FIP2	10	118004916	118046603	-	ENSG00000107560	1.98652e-08	5.07017e-07	-1.14329	-2.20884	0.408595	1.25622		12.3077	34.6667
PARP14	3	122680618	122730840	+	ENSG00000173193	7.94932e-17	8.54616e-15	-1.1431	-2.20855	1.80995	5.6674		93.3846	266.556
TMEM160	19	47045907	47048630	-	ENSG00000130748	0.00180214	0.0135739	-1.14188	-2.20668	1.35926	4.48854		4.46154	13
GS1-114I9.1	7	30424672	30425412	+	ENSG00000272638	0.000711183	0.00610016	-1.14156	-2.2062	1.3808	4.40189		5	14.4444
TP53BP2	1	223779899	223845972	-	ENSG00000143514	1.13796e-09	3.66547e-08	-1.14146	-2.20604	0.595173	1.88778		17.3846	50.0556
TMOD2	15	51751561	51816368	+	ENSG00000128872	5.33256e-08	1.25119e-06	-1.1414	-2.20595	0.354181	1.11462		20.1538	58
MYOF	10	93306429	93482317	-	ENSG00000138119	6.33649e-11	2.56923e-09	-1.14076	-2.20498	2.76572	8.70887		113.231	329.667
PTPN13	4	86594315	86815171	+	ENSG00000163629	1.00978e-08	2.69664e-07	-1.14072	-2.20491	1.42152	4.33583		66.6923	184.389
LRCH1	13	46553168	46753040	+	ENSG00000136141	1.14468e-11	5.3981e-10	-1.14012	-2.20399	0.59299	1.88342		21.3077	61.1111
C20orf27	20	3753508	3768387	-	ENSG00000101220	3.26742e-07	6.54169e-06	-1.13929	-2.20273	1.18224	3.74211		14	39.8889
FAM63B	15	58771192	58861900	+	ENSG00000128923	7.61787e-10	2.55752e-08	-1.13672	-2.1988	0.951349	2.88375		44.5385	123.389
MYL12A	18	3247481	3256236	+	ENSG00000101608	4.96286e-12	2.48775e-10	-1.13543	-2.19684	8.79112	27.8855		139.385	396.667
ABCC5	3	183919934	184018015	-	ENSG00000114770	1.66689e-16	1.69916e-14	-1.13493	-2.19607	1.12617	3.55801		63.7692	180.111
RRAGC	1	38838198	38859823	-	ENSG00000116954	1.37928e-05	0.000190106	-1.13326	-2.19354	0.451185	1.40467		11.2308	31.6111
SSH2	17	29625938	29930276	-	ENSG00000141298	1.28887e-08	3.3905e-07	-1.13242	-2.19226	0.747658	2.39026		45.7692	134.278
LACC1	13	43879284	43893932	+	ENSG00000179630	1.72663e-06	2.95596e-05	-1.13231	-2.19209	0.48662	1.53022		10.9231	30.8889
MGST2	4	139665768	139740745	+	ENSG00000085871	9.67024e-07	1.76007e-05	-1.1319	-2.19147	0.822714	2.55185		12.9231	35.7222
MYO5A	15	52307283	52529050	-	ENSG00000197535	9.7684e-15	7.98549e-13	-1.12817	-2.18582	1.39277	4.39736		88.5385	251.944
ATP8B1	18	57646426	57803101	-	ENSG00000081923	4.35869e-09	1.25308e-07	-1.12733	-2.18455	0.65048	2.03343		21.1538	60
CAP1	1	40040233	40072649	+	ENSG00000131236	1.47182e-14	1.17862e-12	-1.12532	-2.18151	6.39374	19.9997		119.692	335.667
LRRC8C	1	89633072	89769903	+	ENSG00000171488	0.000524461	0.0046922	-1.12437	-2.18006	0.572996	1.88121		32.1538	97.5
CLIP4	2	29097705	29189643	+	ENSG00000115295	7.16152e-08	1.6311e-06	-1.12409	-2.17963	0.467107	1.43184		17.8462	49.8889
INPP5E	9	136428619	136439822	-	ENSG00000148384	0.000117738	0.00128143	-1.1234	-2.1786	0.339311	1.03442		5.69231	15.8889
ASNA1	19	12737139	12748323	+	ENSG00000198356	6.54158e-09	1.81903e-07	-1.1226	-2.17739	2.56786	7.95983		20.4615	57.4444
IL18	11	112143251	112164117	-	ENSG00000150782	1.31414e-05	0.000182393	-1.12106	-2.17507	0.634665	1.90362		7.84615	22.1111
SCARF2	22	20424585	20437859	-	ENSG00000244486	1.09346e-05	0.00015498	-1.11989	-2.1733	0.338738	1.03589		6	16.6667
FHL3	1	37996770	38005606	-	ENSG00000183386	4.64607e-05	0.000558381	-1.11978	-2.17313	0.673737	2.10172		6.61538	18.7778
SSBP4	19	18418864	18434562	+	ENSG00000130511	0.000127661	0.00137201	-1.1183	-2.17092	0.459609	1.3922		6.61538	18.9444
PRPF40B	12	49568218	49644666	+	ENSG00000110844	4.78638e-16	4.62522e-14	-1.11604	-2.16752	1.28132	3.87705		59.3077	162.611
ARID5A	2	96536743	96552638	+	ENSG00000196843	7.3366e-06	0.000108636	-1.11201	-2.16147	0.992028	2.99962		17.2308	47.5
CTD-2260A17.1	5	96784777	96785999	+	ENSG00000248734	8.29839e-05	0.000939257	-1.11141	-2.16057	0.91953	2.93868		4.61538	13.1111
ARPC5	1	183620846	183635757	-	ENSG00000162704	5.3615e-11	2.19953e-09	-1.11135	-2.16048	2.01217	6.13062		104.154	287.944
HSPB1	7	76302544	76304295	+	ENSG00000106211	9.92554e-07	1.80047e-05	-1.10993	-2.15836	5.67751	18.1677		44.6923	131.111
GBP3	1	89006666	89022894	-	ENSG00000117226	4.96036e-07	9.59778e-06	-1.10964	-2.15792	0.671264	2.01504		14	39.2222
TGFB2	1	218346235	218444619	+	ENSG00000092969	7.72129e-08	1.74821e-06	-1.1094	-2.15756	1.54387	4.68791		39.0769	107.778
MARCH1	4	163524298	164384050	-	ENSG00000145416	2.02634e-06	3.41485e-05	-1.10921	-2.15728	0.377627	1.18521		18.9231	54
CSK	15	74782057	74803198	+	ENSG00000103653	2.12405e-07	4.39738e-06	-1.10783	-2.15522	0.654017	2.01088		15	40.8333
IFIT1	10	89392546	89406486	+	ENSG00000185745	2.51425e-07	5.13524e-06	-1.10681	-2.15369	1.23776	3.85195		27.5385	78.7778
RALGAPA2	20	20389552	20712488	-	ENSG00000188559	1.32306e-06	2.32457e-05	-1.106	-2.15248	0.563689	1.7341		30.8462	88.0556
ARHGAP30	1	161046946	161069970	-	ENSG00000186517	0.000186281	0.00190701	-1.10451	-2.15026	0.723722	2.38075		17.7692	52.6111
RP11-815J21.2	15	85579046	85580178	-	ENSG00000259375	1.92411e-08	4.9184e-07	-1.10417	-2.14975	2.63446	8.09921		12.2308	34.5556
PLXNA2	1	208022242	208244320	-	ENSG00000076356	9.75857e-10	3.18631e-08	-1.10401	-2.14952	0.682443	2.06123		46	125.889
SLC9A9	3	143265222	143848531	-	ENSG00000181804	7.22402e-09	1.99122e-07	-1.1034	-2.14861	1.61745	4.90834		32.1538	89.5
IFI6	1	27666061	27672218	-	ENSG00000126709	7.86363e-08	1.77889e-06	-1.10315	-2.14823	18.6855	58.7345		79.1538	222.333
GPR56	16	57610652	57665580	+	ENSG00000205336	0.00366868	0.0244055	-1.10265	-2.14749	0.351372	1.04667		15.0769	39.9444
SLC39A10	2	195575977	195737702	+	ENSG00000196950	2.12697e-10	7.86671e-09	-1.10261	-2.14743	0.693564	2.09708		23.2308	64.7222
APOL3	22	36140330	36166177	-	ENSG00000128284	5.98634e-09	1.67773e-07	-1.10254	-2.14733	1.21138	3.7491		35.3077	99.1667
ADD3	10	109996368	110135565	+	ENSG00000148700	2.51929e-07	5.1424e-06	-1.10117	-2.14529	1.62714	5.00539		52.0769	143.667
SAMD9	7	93099513	93118023	-	ENSG00000205413	5.03899e-05	0.000600423	-1.09985	-2.14332	0.392739	1.26265		13.0769	38.1667
STX3	11	59713456	59802706	+	ENSG00000166900	0.000224537	0.00224169	-1.09895	-2.14199	0.455011	1.41729		9.84615	27.7778
ZYX	7	143381080	143391111	+	ENSG00000159840	6.04219e-07	1.14654e-05	-1.0989	-2.14192	1.20784	3.73339		20.6154	58
ZNF423	16	49487524	49857919	-	ENSG00000102935	4.09332e-05	0.000500822	-1.09799	-2.14056	0.384293	1.16266		17	46.6667
LMNA	1	156082573	156140089	+	ENSG00000160789	1.46559e-07	3.12892e-06	-1.09739	-2.13967	14.5793	44.0651		506.462	1375.61
BMPER	7	33904911	34155872	+	ENSG00000164619	0.00879236	0.0498258	-1.09588	-2.13743	2.20296	6.36827		64.3846	174.444
SERPINH1	11	75562056	75572783	+	ENSG00000149257	9.03135e-08	2.01607e-06	-1.09583	-2.13736	8.98911	27.4781		211.769	591.778
PLA2G15	16	68245304	68261062	+	ENSG00000103066	2.61739e-06	4.29193e-05	-1.0937	-2.13421	1.79051	5.60519		38.6154	108.944
ENG	9	127815012	127854756	-	ENSG00000106991	1.01843e-06	1.84161e-05	-1.0935	-2.13391	10.6776	31.6589		205.462	557.667
RALA	7	39623483	39708124	+	ENSG00000006451	5.24318e-09	1.49069e-07	-1.09209	-2.13183	1.19312	3.64561		21.4615	58.5556
GPX1	3	49357176	49358600	-	ENSG00000233276	4.50076e-08	1.07334e-06	-1.09036	-2.12927	15.3514	47.2004		106.385	291.833
PQLC3	2	11155198	11178874	+	ENSG00000162976	1.37477e-08	3.59668e-07	-1.08912	-2.12744	4.23772	13.0238		47.2308	130.556
IGFBP6	12	53097436	53102345	+	ENSG00000167779	4.49355e-05	0.000543174	-1.08881	-2.12698	11.0495	32.481		71.1538	183.611
NBEAL2	3	46979683	47009703	+	ENSG00000160796	0.000552146	0.00489806	-1.0888	-2.12697	0.336061	1.0959		15.3077	47.6111
EDA2R	X	66595637	66639298	-	ENSG00000131080	0.00654609	0.0392187	-1.0878	-2.12549	0.322121	1.04923		5.69231	16.4444
ACTB	7	5527151	5563784	-	ENSG00000075624	2.09679e-12	1.13075e-10	-1.08757	-2.12516	121.559	374.03		1931.62	5360.17
PSMB10	16	67934502	67937087	-	ENSG00000205220	3.22117e-12	1.68019e-10	-1.08729	-2.12474	3.0954	9.46132		27.9231	76.8333
SELP	1	169588849	169630193	-	ENSG00000174175	0.00371025	0.0246624	-1.08563	-2.1223	1.68128	5.11766		29.7692	80.1667
PPTC7	12	110533245	110583320	-	ENSG00000196850	5.28553e-06	8.1214e-05	-1.0841	-2.12005	0.347524	1.0354		9.53846	26.2222
PFN1	17	4945652	4949061	-	ENSG00000108518	1.77121e-09	5.47322e-08	-1.08274	-2.11806	10.2066	31.4221		100.462	273.833
RP11-141O15.1	16	22286708	22288738	-	ENSG00000261113	0.00486123	0.0309473	-1.07986	-2.11382	0.808705	2.37628		2.76923	7.61111
B2M	15	44711477	44718877	+	ENSG00000166710	4.33428e-13	2.61111e-11	-1.07889	-2.11241	17.4229	53.4675		318.154	877.889
CFI	4	109740694	109802179	-	ENSG00000205403	0.0014332	0.0111543	-1.07873	-2.11217	3.1371	9.44967		57.8462	165.056
ZNF354A	5	178711592	178730702	-	ENSG00000169131	0.000834464	0.00699957	-1.07841	-2.11171	0.414043	1.26639		5.76923	16.5
RP4-781K5.2	1	234607008	234609483	+	ENSG00000228830	0.000190102	0.00194315	-1.0775	-2.11037	1.87082	5.49763		6.30769	17.2778
ZNF436	1	23359448	23369442	-	ENSG00000125945	1.85166e-08	4.74773e-07	-1.07658	-2.10903	1.63344	4.79907		34.9231	95.4444
GM2A	5	151212150	151270440	+	ENSG00000196743	1.19438e-09	3.8251e-08	-1.07532	-2.1072	2.15997	6.55964		46.6154	128.667
RP11-622C24.2	15	66860303	66867023	+	ENSG00000277152	1.54679e-05	0.000211176	-1.07497	-2.10668	0.368628	1.1359		12.3077	34.6111
UBA7	3	49805207	49813946	-	ENSG00000182179	7.82101e-11	3.13204e-09	-1.07437	-2.1058	3.4041	10.4554		75.3077	210.889
RELL1	4	37590800	37686376	-	ENSG00000181826	0.000370583	0.00346877	-1.07372	-2.10486	2.01827	5.90841		19.9231	51.8333
SLCO3A1	15	91853695	92172435	+	ENSG00000176463	1.13221e-10	4.38649e-09	-1.07163	-2.1018	0.577001	1.74474		26.4615	73.5
CAMKK2	12	121237691	121298308	-	ENSG00000110931	3.39616e-11	1.4465e-09	-1.07117	-2.10114	1.35542	4.1133		45.8462	126.278
KLF11	2	10042849	10054836	+	ENSG00000172059	2.30461e-05	0.000299707	-1.06976	-2.09908	0.583885	1.71171		13.0769	35.8333
TTYH2	17	74213514	74262020	+	ENSG00000141540	0.000649762	0.0056575	-1.06737	-2.09561	0.470385	1.4093		12.1538	33.9444
ITPRIP	10	104309698	104338404	-	ENSG00000148841	2.98707e-06	4.84113e-05	-1.06723	-2.0954	1.29173	3.71462		45	119.167
EIF4EBP3	5	140547666	140549578	+	ENSG00000243056	6.8682e-05	0.000795973	-1.06676	-2.09473	2.54718	7.59499		8.61538	23.2778
FNBP1L	1	93448131	93554661	+	ENSG00000137942	7.47741e-06	0.000110672	-1.06555	-2.09297	0.630569	1.91264		17.6923	49.5
NFKBIA	14	35401511	35404749	-	ENSG00000100906	6.92961e-05	0.000801423	-1.06461	-2.0916	10.9	31.6699		126.846	338.889
RCAN2	6	46220736	46491972	-	ENSG00000172348	0.00554555	0.0344318	-1.06459	-2.09158	0.956891	2.83148		17.3077	47.2222
OXCT1	5	41730065	41870519	-	ENSG00000083720	2.17396e-11	9.5766e-10	-1.06421	-2.09102	1.8598	5.46093		37.9231	101.556
RP11-20G6.3	16	23061406	23064173	-	ENSG00000260566	0.00348519	0.0234131	-1.06337	-2.08981	0.42287	1.26811		5.69231	15.4444
ABHD5	3	43690113	43734371	+	ENSG00000011198	0.00108714	0.00878621	-1.06259	-2.08867	0.353444	1.10582		5.53846	15.5
KHK	2	27086747	27100772	+	ENSG00000138030	0.00270373	0.0189994	-1.06088	-2.08621	0.378054	1.18261		5.84615	15.9444
PALLD	4	168497066	168928457	+	ENSG00000129116	5.76074e-14	4.09809e-12	-1.05896	-2.08344	1.49253	4.51874		73.6154	200.889
CASP3	4	184627696	184649509	-	ENSG00000164305	2.28764e-08	5.78134e-07	-1.05883	-2.08324	1.41542	4.175		19.9231	54.2778
ITPKB	1	226631690	226739323	-	ENSG00000143772	1.16454e-06	2.07329e-05	-1.05597	-2.07911	0.794702	2.37121		26.7692	74.2778
RP11-126K1.8	1	151340648	151341966	+	ENSG00000224645	0.00590075	0.0361142	-1.05547	-2.07839	1.29139	3.76544		2.23077	5.88889
TP53INP1	8	94925972	94949411	-	ENSG00000164938	1.06699e-07	2.33934e-06	-1.05472	-2.07732	0.629852	1.88877		17.6923	47.5
GBP4	1	89181148	89198932	-	ENSG00000162654	0.000550472	0.00488715	-1.05416	-2.0765	0.508568	1.53422		15.6154	42.1667
MEG8	14	100894770	100935999	+	ENSG00000258399	0.000795981	0.00672401	-1.05359	-2.07569	0.401728	1.187		4.46154	11.6111
IFFO1	12	6538375	6556083	-	ENSG00000010295	2.56019e-08	6.39284e-07	-1.05185	-2.07318	1.17163	3.4597		29.4615	80.5556
GNG2	14	51826195	51979342	+	ENSG00000186469	1.58723e-05	0.000216079	-1.05175	-2.07305	0.529015	1.55102		16.3846	44.5
C21orf91	21	17788967	17819386	-	ENSG00000154642	4.42612e-06	6.94125e-05	-1.05167	-2.07293	0.407506	1.19012		12.4615	33.5556
RPS6KA2	6	166409364	166906451	-	ENSG00000071242	3.92732e-08	9.4672e-07	-1.05136	-2.07248	0.97257	2.88676		39.2308	106.389
WLS	1	68098473	68233120	-	ENSG00000116729	4.66387e-14	3.3607e-12	-1.05128	-2.07236	2.29481	6.85002		49.4615	136.333
ITGA9	3	37452115	37823514	+	ENSG00000144668	6.55103e-12	3.21635e-10	-1.05123	-2.0723	0.680862	2.01806		27.6154	74.8333
RAP2A	13	97434222	97469128	+	ENSG00000125249	0.000171184	0.00176925	-1.04873	-2.06871	0.377693	1.12011		9.92308	27.8889
MCU	10	72692131	72887694	+	ENSG00000156026	3.07999e-06	4.97485e-05	-1.04803	-2.0677	0.566484	1.64215		12.6154	33.5556
ATP11C	X	139726346	139945276	-	ENSG00000101974	7.03821e-09	1.94481e-07	-1.04703	-2.06627	0.615844	1.78556		22.3077	59.7222
GSE1	16	85611409	85676204	+	ENSG00000131149	1.37225e-08	3.59288e-07	-1.04677	-2.0659	0.885359	2.59446		43.3846	119.444
AGAP2-AS1	12	57726271	57728356	+	ENSG00000255737	0.00353121	0.0236747	-1.04652	-2.06554	0.774986	2.25084		5.61538	15.1667
CTC-490E21.12	19	40801297	40898282	+	ENSG00000268797	0.000777257	0.00659081	-1.0436	-2.06136	1.85204	5.54419		5.38462	14.2222
FLI1	11	128686535	128813267	+	ENSG00000151702	6.76715e-10	2.28776e-08	-1.043	-2.06051	0.546043	1.61142		22.3846	58.3333
LRP4	11	46856868	46918642	-	ENSG00000134569	0.00866418	0.0492581	-1.04143	-2.05826	1.40565	4.02415		59.2308	153.111
SH3BGRL2	6	79631283	79703659	+	ENSG00000198478	9.16571e-06	0.000132264	-1.04039	-2.05678	0.932946	2.77633		21.1538	57.6111
ANGPT2	8	6499651	6563409	-	ENSG00000091879	1.19028e-05	0.000166794	-1.0394	-2.05537	0.600806	1.81407		19.3846	54.5
TRIM17	1	228407940	228416861	-	ENSG00000162931	0.000138457	0.00147242	-1.03883	-2.05456	0.346763	1.02575		6.07692	16.7778
MTRNR2L8	11	10507887	10509189	-	ENSG00000255823	5.86554e-05	0.000688362	-1.03802	-2.05341	13.8444	42.2381		85	240.722
ZDHHC7	16	84974181	85011535	-	ENSG00000153786	6.13289e-06	9.27423e-05	-1.03762	-2.05284	1.33482	3.92773		25.9231	69.1667
C15orf39	15	75195643	75212169	+	ENSG00000167173	1.33001e-07	2.86897e-06	-1.03731	-2.0524	0.927081	2.69851		26.1538	70
RP11-697H9.2	11	63637677	63658962	+	ENSG00000256789	0.00662841	0.0396106	-1.03407	-2.0478	1.22102	3.62084		2.53846	6.72222
EHD1	11	64851642	64888296	-	ENSG00000110047	1.64366e-09	5.11693e-08	-1.03369	-2.04725	0.840705	2.45899		29.4615	78.0556
ITPA	20	3208868	3223870	+	ENSG00000125877	2.97939e-07	5.99013e-06	-1.03267	-2.0458	2.32776	6.90371		23.9231	62.4444
GNA14	9	77423079	77648307	-	ENSG00000156049	0.000270804	0.00264438	-1.03142	-2.04403	0.411829	1.11854		5.30769	13.4444
RGMB	5	98768650	98798643	+	ENSG00000174136	5.25658e-08	1.23594e-06	-1.03081	-2.04316	0.521499	1.50779		17	44.3333
RP11-802E16.3	11	68050740	68053762	+	ENSG00000255031	5.2654e-07	1.01527e-05	-1.03005	-2.04209	3.39092	9.75565		19.7692	52.6111
C5orf56	5	132410636	132476044	+	ENSG00000197536	8.90907e-10	2.93762e-08	-1.02842	-2.03978	0.625602	1.81186		22.2308	57.9444
ANK2	4	112818109	113383740	+	ENSG00000145362	3.3718e-09	9.88913e-08	-1.02801	-2.03921	1.28419	3.77137		113.769	305.611
CTD-2012K14.4	16	67542304	67542572	-	ENSG00000260894	0.000297664	0.00287226	-1.02792	-2.03909	5.20711	14.2375		5.30769	13.0556
DUSP23	1	159780932	159782543	+	ENSG00000158716	0.000157881	0.00165064	-1.02764	-2.03869	2.91517	8.30535		11.6923	30.1111
RIMKLB	12	8681600	8783095	+	ENSG00000166532	2.43562e-05	0.000314178	-1.02654	-2.03713	0.525193	1.52513		21.7692	59.2778
SGCE	7	94585230	94656209	-	ENSG00000127990	1.78698e-07	3.7483e-06	-1.02601	-2.03638	2.34892	6.57414		29.5385	73.8889
AP1B1	22	29327680	29423179	-	ENSG00000100280	3.46376e-07	6.8818e-06	-1.02545	-2.03559	2.39103	6.95875		79.4615	207.278
CAP2	6	17393216	17557792	+	ENSG00000112186	0.00296333	0.0204539	-1.02448	-2.03423	0.34418	1.00662		6.15385	15.9444
CYP1B1-AS1	2	38075648	38181855	+	ENSG00000232973	2.25324e-05	0.000294285	-1.0233	-2.03257	0.781053	2.23839		16.3846	43.5
KLHL5	4	39045039	39126857	+	ENSG00000109790	8.8881e-06	0.000128982	-1.02323	-2.03247	0.411819	1.19407		10.3077	27.2778
RASAL2	1	178094141	178484147	+	ENSG00000075391	2.82136e-09	8.4075e-08	-1.02284	-2.03191	0.581858	1.69247		45.4615	120.778
SH3GL1	19	4360370	4400547	-	ENSG00000141985	2.40625e-05	0.00031111	-1.02273	-2.03176	0.647948	1.85449		11.9231	30.4444
CKAP2	13	52455429	52476628	+	ENSG00000136108	0.00324959	0.0220609	-1.02035	-2.02841	0.408661	1.27204		8.84615	24.8333
HPCAL1	2	10302889	10427617	+	ENSG00000115756	0.000808951	0.00680948	-1.01995	-2.02785	0.349117	1.0225		10.7692	28.3889
PDE5A	4	119494395	119628991	-	ENSG00000138735	3.27564e-08	8.02317e-07	-1.01767	-2.02465	0.686586	2.00124		32.5385	87.4444
RP11-152H18.3	11	8693357	8696607	+	ENSG00000254665	0.000110191	0.00120835	-1.01669	-2.02328	2.86099	8.18054		10.5385	27.1667
NAPRT	8	143574785	143578649	-	ENSG00000147813	0.000113245	0.00123859	-1.01195	-2.01664	0.605056	1.81498		9.23077	24.5
SRD5A3	4	55346109	55373096	+	ENSG00000128039	6.23805e-06	9.42048e-05	-1.01193	-2.0166	0.618783	1.72717		13.4615	34.0556
CYGB	17	76527356	76551175	-	ENSG00000161544	6.30807e-06	9.50474e-05	-1.01172	-2.01631	0.720946	2.04732		10.3846	27.3333
TTC13	1	230906243	230978875	-	ENSG00000143643	5.0591e-06	7.83833e-05	-1.01171	-2.0163	0.458366	1.32504		9.53846	24.5556
AC069368.3	15	64841883	64930920	+	ENSG00000249240	0.000176534	0.00181837	-1.0117	-2.01628	1.21561	3.48349		7.69231	19.6111
S100A16	1	153606886	153613145	-	ENSG00000188643	5.03002e-07	9.72694e-06	-1.0109	-2.01517	6.10336	17.4765		50.8462	129.278
MTSS1L	16	70661204	70686066	-	ENSG00000132613	1.4354e-05	0.000197014	-1.00972	-2.01351	0.530731	1.53244		12.6154	33.5556
ROCK2	2	11179761	11348330	-	ENSG00000134318	2.32117e-13	1.48675e-11	-1.00904	-2.01257	1.00881	2.905		50	131.056
TAGAP	6	159034468	159045152	-	ENSG00000164691	0.00494807	0.0313985	-1.00872	-2.01213	0.4179	1.17956		8.30769	21.7778
C12orf5	12	4321205	4354593	+	ENSG00000078237	0.00500888	0.0316979	-1.00802	-2.01115	0.466729	1.3109		6.76923	17.1667
RALGDS	9	133097720	133149334	-	ENSG00000160271	1.5178e-06	2.63384e-05	-1.00789	-2.01097	0.867794	2.4725		32.0769	84.6667
EZR	6	158765741	158819412	-	ENSG00000092820	6.91483e-06	0.000103398	-1.00621	-2.00862	9.40604	26.7312		155.385	392
MFSD6	2	190408355	190509205	+	ENSG00000151690	2.20832e-05	0.000288757	-1.00254	-2.00353	0.517936	1.47778		15.3846	40
GNPTAB	12	101745497	101830938	-	ENSG00000111670	2.28672e-07	4.69634e-06	-1.00168	-2.00234	0.7763	2.21147		36.3846	94.1667
RAB40A	X	103499750	103519489	-	ENSG00000172476	0.00719396	0.042332	-1.00155	-2.00214	0.383146	1.12036		6.30769	17.2778
CEP131	17	81189593	81222999	-	ENSG00000141577	0.00155141	0.0119602	-0.999645	-1.99951	0.365632	1.05584		7.23077	19.1111
ANGPTL1	1	178849705	178871052	-	ENSG00000116194	0.000619128	0.0054261	-0.998268	-1.9976	2.92629	8.29091		48.0769	127.389
SMC4	3	160399274	160434962	+	ENSG00000113810	3.99259e-05	0.00049078	-0.998005	-1.99724	0.457681	1.33284		18.7692	49.1111
C17orf58	17	67991101	67993649	-	ENSG00000186665	0.00442954	0.02858	-0.997118	-1.99601	1.03636	2.93047		8.92308	22.7222
ANKS1A	6	34889265	35091413	+	ENSG00000064999	6.54847e-12	3.21635e-10	-0.996905	-1.99571	0.86939	2.4615		28.5385	74.0556
SQRDL	15	45631148	45691294	+	ENSG00000137767	0.000471593	0.00428392	-0.993804	-1.99143	2.88385	8.55807		43.5385	112.5
AGPS	2	177392644	177543836	+	ENSG00000018510	2.47554e-06	4.08538e-05	-0.993621	-1.99118	0.436521	1.243		17.4615	45.0556
SIGIRR	11	405716	417455	-	ENSG00000185187	1.25802e-05	0.000175332	-0.992949	-1.99025	1.19129	3.30652		20	51.1111
RNF19A	8	100257059	100410015	-	ENSG00000034677	3.58803e-14	2.64242e-12	-0.991869	-1.98876	2.06317	5.7983		60.5385	155.778
VCAN-AS1	5	83531352	83581320	-	ENSG00000249835	0.0062042	0.0376201	-0.990712	-1.98717	4.49686	12.5966		19.3077	49.3889
ID4	6	19837386	19840684	+	ENSG00000172201	0.00570776	0.0351777	-0.989524	-1.98553	0.6267	1.66541		7.30769	17.6111
GNAQ	9	77716087	78031458	-	ENSG00000156052	3.36484e-06	5.41142e-05	-0.989281	-1.98519	0.848281	2.41586		27.0769	71.4444
PCMTD2	20	64255695	64287821	+	ENSG00000203880	7.86089e-05	0.000895804	-0.989217	-1.98511	0.403914	1.11723		11.7692	30.2778
RAP2B	3	153162270	153167173	+	ENSG00000181467	1.73715e-05	0.000233447	-0.988936	-1.98472	1.10444	3.11185		26.4615	66.8889
FAM171B	2	186693971	186765965	+	ENSG00000144369	1.04574e-05	0.000149102	-0.988654	-1.98433	0.345361	0.955055		9.76923	25.2222
BCL2L1	20	31664452	31723989	-	ENSG00000171552	9.14575e-06	0.000132033	-0.987508	-1.98276	1.94867	5.59875		31.0769	82.4444
PKP4	2	158456964	158682879	+	ENSG00000144283	6.19812e-11	2.51803e-09	-0.987484	-1.98272	0.844151	2.38126		39.6923	100.611
RAB35	12	120095095	120117502	-	ENSG00000111737	0.00191824	0.0142684	-0.987459	-1.98269	0.357713	1.0453		7.23077	18.6111
ACER3	11	76860867	77026797	+	ENSG00000078124	2.08262e-05	0.000274035	-0.985437	-1.97991	0.409988	1.17371		16.6923	43.7778
MIF4GD	17	75266228	75271227	-	ENSG00000125457	2.03893e-09	6.24281e-08	-0.984608	-1.97878	1.93617	5.4058		21.7692	54.6667
WBP1L	10	102743970	102816267	+	ENSG00000166272	2.39185e-24	7.14031e-22	-0.982044	-1.97526	3.1802	8.81458		66.5385	168.556
TLR3	4	186069152	186088069	+	ENSG00000164342	3.06228e-06	4.94936e-05	-0.97802	-1.96976	0.355096	0.976933		11.7692	29.5
TTC39C	18	23992773	24135610	+	ENSG00000168234	1.04908e-05	0.000149387	-0.976829	-1.96814	0.36931	1.01565		13	32.4444
MOB3A	19	2071038	2096673	-	ENSG00000172081	1.12611e-08	2.99058e-07	-0.976625	-1.96786	1.80101	5.05736		36.6154	93.8889
TUBA1A	12	49184796	49189324	-	ENSG00000167552	3.25231e-06	5.23801e-05	-0.97588	-1.96684	10.6433	30.5072		177.769	451.056
ABRACL	6	139028682	139043302	+	ENSG00000146386	0.00541783	0.0337958	-0.975249	-1.96598	1.4503	3.99988		8.53846	21.0556
HLA-E	6	30489406	30494205	+	ENSG00000204592	3.73837e-11	1.58018e-09	-0.974586	-1.96508	6.0013	16.8711		90.6154	228.556
GNB4	3	179399202	179451590	-	ENSG00000114450	7.46094e-12	3.6311e-10	-0.97306	-1.963	1.42348	3.93765		27.3077	69.5
ORAI1	12	121626550	121642677	+	ENSG00000276045	0.00359275	0.0240247	-0.972482	-1.96221	0.461154	1.34101		5.15385	13.2778
MFAP4	17	19383442	19387240	-	ENSG00000166482	0.00274217	0.019217	-0.971364	-1.96069	6.24954	18.095		66.6923	171.556
COA6	1	234373456	234384049	+	ENSG00000168275	0.000230407	0.00229276	-0.970422	-1.95941	1.14677	3.16367		6.92308	17.5556
SOX4	6	21592769	21598619	+	ENSG00000124766	1.28787e-07	2.78344e-06	-0.970003	-1.95884	1.33317	3.60675		37.6923	94.5556
HMCN1	1	185734551	186190949	+	ENSG00000143341	3.03433e-05	0.000384603	-0.968205	-1.95641	0.984609	2.80345		90.1538	226.056
SH3PXD2A	10	103594027	103855543	-	ENSG00000107957	1.51207e-08	3.93433e-07	-0.96778	-1.95583	1.64625	4.55559		93.2308	238
ZBED3	5	77072072	77087323	-	ENSG00000132846	0.000920607	0.00761328	-0.966173	-1.95365	0.323418	0.954371		9.92308	26.7222
PCDH9	13	66302834	67230445	-	ENSG00000184226	0.00050864	0.00457038	-0.965286	-1.95245	0.436611	1.20738		65.3846	170.056
FAT4	4	125316399	125492932	+	ENSG00000196159	2.23003e-08	5.64857e-07	-0.964612	-1.95154	2.50424	7.04597		200	504.278
GPCPD1	20	5544439	5611026	-	ENSG00000125772	1.21973e-08	3.2213e-07	-0.964242	-1.95104	1.05763	2.94312		38	98
MCOLN3	1	85018082	85048499	-	ENSG00000055732	0.000141714	0.00150181	0.963536	1.95008	3.53701	2.57644		117.692	77.0556
MFAP3L	4	169986597	170033031	-	ENSG00000198948	0.00141752	0.0110503	0.964147	1.95091	1.76543	1.20708		76.4615	47.4444
RP11-319G6.1	3	139389815	139583319	+	ENSG00000248932	0.000871381	0.00726549	0.964751	1.95173	1.5067	1.08666		15.7692	10.5
PEX12	17	35574795	35578863	-	ENSG00000108733	3.354e-06	5.39658e-05	0.964757	1.95173	2.35521	1.63802		32.7692	21.1667
STT3A	11	125591712	125625215	+	ENSG00000134910	7.29644e-25	2.34574e-22	0.964785	1.95177	16.9146	11.9917		606.692	393.222
NT5DC1	6	116100849	116249497	+	ENSG00000178425	3.41159e-11	1.45123e-09	0.965503	1.95274	3.03239	2.15129		108.846	70.7778
SH3D21	1	36306387	36324886	+	ENSG00000214193	0.000707833	0.0060761	0.965717	1.95303	1.23585	0.896758		27	18.0556
FITM2	20	44302838	44311169	-	ENSG00000197296	3.71808e-11	1.5736e-09	0.965896	1.95328	2.86758	2.04558		64.8462	42.5
SERTAD4	1	210232799	210246631	+	ENSG00000082497	3.17185e-05	0.00040042	0.967562	1.95553	6.33654	4.43057		168.385	108
HOGA1	10	97584323	97612802	+	ENSG00000241935	7.1637e-06	0.000106642	0.96773	1.95576	1.31505	0.947255		26.6923	18
CTD-2015H6.3	5	80482293	80488063	-	ENSG00000249042	9.22957e-05	0.00103311	0.967926	1.95603	3.65537	2.60973		22.6923	14.9444
CHDH	3	53812335	53846390	-	ENSG00000016391	0.00439404	0.0283619	0.96865	1.95701	1.47376	0.988324		55.9231	34.7222
RRBP1	20	17613678	17682295	-	ENSG00000125844	6.14592e-13	3.59246e-11	0.968805	1.95722	15.0015	10.6733		513.769	332.556
SLC39A6	18	36108532	36129385	-	ENSG00000141424	1.09435e-10	4.24968e-09	0.972258	1.96191	17.0874	11.9012		304.385	196.833
RP1-178F15.4	1	153631438	153634397	-	ENSG00000272030	3.64563e-06	5.81667e-05	0.97248	1.96221	5.07835	3.60123		26.3077	17.0556
SLC26A2	5	149960737	149993455	+	ENSG00000155850	9.10913e-08	2.02907e-06	0.972547	1.9623	6.67725	4.5613		281.923	179.722
KRT18	12	52948871	52952901	+	ENSG00000111057	8.42122e-06	0.000122686	0.972984	1.9629	1.8581	1.33437		29.4615	19.4444
UBAC2	13	99200774	99386434	+	ENSG00000134882	9.63926e-15	7.91864e-13	0.97375	1.96394	13.0772	9.49883		296.769	193.556
RP11-77K12.7	16	75528532	75545428	-	ENSG00000260092	0.00542394	0.0338149	0.97387	1.9641	0.984049	0.710279		9.92308	6.83333
TMED10	14	75131470	75176631	-	ENSG00000170348	4.30243e-19	6.53872e-17	0.974359	1.96477	49.3353	34.651		1196.31	774.5
PLXDC2	10	19816239	20289856	+	ENSG00000120594	2.61831e-09	7.87707e-08	0.975612	1.96648	34.3848	24.0904		2115	1363.39
LRP12	8	104489231	104589024	-	ENSG00000147650	3.64789e-09	1.06708e-07	0.976765	1.96805	1.55896	1.09521		74.3846	48.1667
PIWIL2	8	22275297	22357563	+	ENSG00000197181	0.000207704	0.00209988	0.978755	1.97076	0.975097	0.64798		27.5385	16.7222
SH3TC1	4	8182072	8241803	+	ENSG00000125089	2.52135e-05	0.00032436	0.979178	1.97134	3.3282	2.30229		173.923	111.5
NUDT6	4	122888697	122922968	-	ENSG00000170917	1.28526e-09	4.09264e-08	0.979539	1.97184	1.86449	1.30254		59.8462	38.3333
FNDC3B	3	172039628	172401665	+	ENSG00000075420	1.08193e-16	1.14475e-14	0.979922	1.97236	11.6237	8.09096		752.231	480.611
TVP23C	17	15502264	15563595	-	ENSG00000175106	1.136e-08	3.01353e-07	0.979975	1.97243	2.9994	2.14183		79.3077	51.7778
CTD-2152M20.2	5	32103445	32121941	-	ENSG00000250764	0.00133178	0.0105019	0.981674	1.97476	2.44052	1.68526		10	6.22222
TTLL7	1	83865028	83999150	-	ENSG00000137941	5.34141e-05	0.000632624	0.983014	1.97659	1.2986	0.924183		66.5385	43.3889
TFRC	3	196027183	196082189	-	ENSG00000072274	0.000858894	0.00717926	0.983359	1.97706	5.96159	4.03606		229.462	142.5
SLC35B2	6	44254096	44257890	-	ENSG00000157593	7.84239e-07	1.45592e-05	0.983556	1.97733	24.0365	16.6251		280.538	177.611
HTRA3	4	8269765	8307111	+	ENSG00000170801	0.00068238	0.00590307	0.984475	1.97859	3.44009	2.53375		54.8462	36.8333
LINC01279	3	112596794	112601902	-	ENSG00000272761	0.000236677	0.00234886	0.986651	1.98158	15.3455	11.1139		371	249.944
HSP90B1	12	103930107	103953645	+	ENSG00000166598	3.73005e-19	5.77381e-17	0.987267	1.98243	97.9145	67.7973		2243.69	1426.94
ITIH4	3	52812975	52831479	-	ENSG00000055955	0.000747384	0.0063812	0.990189	1.98645	2.6186	1.91785		69.2308	46.5
VKORC1	16	31090842	31095980	-	ENSG00000167397	1.43902e-11	6.52831e-10	0.991871	1.98876	67.2795	47.9486		712.769	461.444
FUT4	11	94543840	94549898	+	ENSG00000196371	3.45344e-08	8.40973e-07	0.992882	1.99016	2.00795	1.40425		59.0769	38.3889
THAP7-AS1	22	21001886	21010342	+	ENSG00000230513	0.000745545	0.00636875	0.993431	1.99091	1.40255	0.985211		20.6154	13.2778
RPN2	20	37178410	37241623	+	ENSG00000118705	2.62951e-16	2.62441e-14	0.994994	1.99307	80.9425	55.8145		1114.69	703.722
RNF207	1	6205475	6221299	+	ENSG00000158286	0.000129444	0.00138806	0.995081	1.99319	1.96798	1.36401		63	41.1111
PAPPA	9	116153804	116402322	+	ENSG00000182752	0.00190082	0.0141662	0.995585	1.99389	1.72742	1.18377		97.2308	61.7778
PFKP	10	3066333	3137712	+	ENSG00000067057	1.15927e-09	3.72694e-08	0.998675	1.99816	43.4255	30.4733		1017.23	654.722
ALDOA	16	30053090	30070457	+	ENSG00000149925	3.37484e-21	6.44788e-19	1.00022	2.0003	86.9196	61.9539		2609	1679.67
AC092535.3	4	1151372	1153701	+	ENSG00000227189	0.00486838	0.030981	1.00166	2.0023	1.94015	1.32327		20.4615	13.4444
RP11-96K19.5	1	110963302	110964649	+	ENSG00000273010	0.000138285	0.0014711	1.0017	2.00236	1.89371	1.37043		12.5385	8.16667
RP11-196G11.1	16	31083439	31094956	-	ENSG00000255439	1.56212e-12	8.5904e-11	1.00299	2.00415	39.719	28.0954		521.538	335.444
NOVA1	14	26443093	26597754	-	ENSG00000139910	0.000128089	0.00137611	1.00539	2.00748	1.58324	1.10249		77.5385	49.5
RP11-178L8.4	16	87302876	87334273	-	ENSG00000131152	0.00322864	0.0219409	1.00595	2.00827	1.66064	1.16983		7.84615	4.83333
ALPK3	15	84816680	84873482	+	ENSG00000136383	1.06818e-06	1.9222e-05	1.00715	2.00994	1.58293	1.11054		84	54.1667
SEMA3D	7	84995553	85186855	-	ENSG00000153993	0.000261988	0.0025703	1.00715	2.00994	5.14517	3.49256		202.846	128.778
PHYHIP	8	22219704	22232341	-	ENSG00000168490	0.00199295	0.0147421	1.00747	2.01039	1.57645	1.06266		31.7692	20.7778
RP11-575A19.2	10	20070805	20091784	-	ENSG00000238246	0.00604066	0.0367558	1.008	2.01113	3.25194	2.2755		7.76923	5.05556
SMOC1	14	69854131	70032366	+	ENSG00000198732	2.32421e-05	0.00030186	1.00861	2.01197	10.7907	7.19465		230.769	144.5
ZBTB21	21	41986831	42010387	-	ENSG00000173276	8.72216e-12	4.20816e-10	1.00862	2.01199	3.07105	2.09733		121.538	76.3889
THNSL2	2	88170295	88186636	+	ENSG00000144115	0.00152773	0.0117967	1.0113	2.01573	1.8357	1.27824		58.1538	37.6111
GSDMB	17	39904595	39919854	-	ENSG00000073605	3.07139e-05	0.000388543	1.01309	2.01823	1.70726	1.17446		48.9231	31.1111
LINC00263	10	100373615	100383368	+	ENSG00000235823	4.476e-06	7.00961e-05	1.0144	2.02006	8.27092	5.65889		103.308	64.7222
FAM134B	5	16473038	16617058	-	ENSG00000154153	9.82804e-07	1.78583e-05	1.01583	2.02206	6.05061	4.13388		135.077	84.2778
KHDC1	6	73241314	73310365	-	ENSG00000135314	1.49273e-07	3.18097e-06	1.01692	2.02359	1.57163	1.08469		25.8462	16.3333
SLC25A36	3	140941830	140979933	+	ENSG00000114120	1.0005e-12	5.64111e-11	1.01759	2.02453	6.75519	4.57898		302	189
EGFLAM	5	38258409	38465021	+	ENSG00000164318	3.87546e-07	7.65363e-06	1.02011	2.02807	4.56154	3.05437		125.923	79.1667
CHAD	17	50464496	50468966	-	ENSG00000136457	0.00664874	0.0397036	1.0243	2.03397	803.25	526.7		7104.38	4315.67
MEI1	22	41699499	41799456	+	ENSG00000167077	0.000294109	0.00284453	1.02482	2.0347	1.54003	1.03417		40.6154	25.1667
OBSL1	2	219550729	219571859	-	ENSG00000124006	7.17954e-07	1.3433e-05	1.0251	2.0351	2.87573	1.98219		133.308	86.4444
PARP16	15	65234460	65300618	-	ENSG00000138617	1.72312e-13	1.12305e-11	1.0267	2.03736	3.58393	2.49129		65.1538	41.1667
BHLHE40-AS1	3	4896809	4979961	-	ENSG00000235831	3.18491e-05	0.000401687	1.02702	2.03782	1.06569	0.718256		14	8.83333
ACSF2	17	50426158	50474845	+	ENSG00000167107	0.00317918	0.0216665	1.02788	2.03902	45.2496	29.6755		1287.92	781.5
ZNF395	8	28345585	28402701	-	ENSG00000186918	6.9099e-10	2.33131e-08	1.0286	2.04005	5.89167	4.01601		167	104.167
DYSF	2	71453722	71686768	+	ENSG00000135636	1.30213e-05	0.000180875	1.03291	2.04614	3.75327	2.55615		153.385	95.3333
TVP23C-CDRT4	17	15436021	15563561	-	ENSG00000259024	2.81611e-07	5.69612e-06	1.03359	2.04711	7.38197	4.98181		111.846	69
ENOSF1	18	670324	712676	-	ENSG00000132199	4.98208e-10	1.72439e-08	1.03437	2.04822	8.51271	5.76437		437.538	273.5
C1orf21	1	184387058	184629020	+	ENSG00000116667	3.15767e-11	1.35355e-09	1.03448	2.04837	6.38641	4.34105		342.385	214.167
LRRC8D	1	89821014	89936611	+	ENSG00000171492	3.1117e-09	9.20705e-08	1.03583	2.05029	1.83749	1.23974		43.6154	27.1667
TMEM54	1	32894594	32901438	-	ENSG00000121900	0.00186109	0.0139457	1.036	2.05054	1.88443	1.33573		13.3077	8.44444
MSI2	17	57255851	57684685	+	ENSG00000153944	2.49051e-09	7.50181e-08	1.03602	2.05056	1.72347	1.15255		179.769	111.722
SLC16A3	17	82228397	82261129	+	ENSG00000141526	5.8381e-07	1.11097e-05	1.03666	2.05147	2.07028	1.41712		89.9231	56.8889
PLOD1	1	11934205	11975538	+	ENSG00000083444	8.51165e-10	2.82609e-08	1.03694	2.05187	24.0162	16.6472		616.923	389.278
AFF3	2	99545419	100142739	-	ENSG00000144218	3.28414e-06	5.28672e-05	1.04061	2.0571	2.19053	1.43783		137.769	82.1111
ATP1B2	17	7646627	7657768	+	ENSG00000129244	0.000554228	0.00491082	1.04353	2.06126	1.43858	0.972685		23.0769	14.5556
ARMC9	2	231198546	231374837	+	ENSG00000135931	5.73472e-09	1.61534e-07	1.04384	2.06171	3.53321	2.33473		167.538	101.389
HRCT1	9	35906192	35907141	+	ENSG00000196196	0.00395456	0.0260482	1.04402	2.06196	8.19116	5.32821		38.6154	22.7778
PDLIM4	5	132257671	132273454	+	ENSG00000131435	2.98735e-05	0.000379347	1.04596	2.06473	13.2825	8.71811		211.615	124.889
TNK1	17	7380534	7389774	+	ENSG00000174292	8.44587e-07	1.55414e-05	1.04717	2.06647	1.91006	1.27575		36	22.2778
C10orf10	10	44970981	44978810	-	ENSG00000165507	0.000618343	0.00542211	1.04756	2.06703	39.2483	26.5945		595	352.333
CDRT4	17	15436015	15503608	-	ENSG00000239704	3.07715e-05	0.000389124	1.04789	2.06751	5.6398	3.75029		89.9231	54.4444
SH3BGR	21	39445855	39515506	+	ENSG00000185437	0.00579679	0.0355952	1.04985	2.07032	1.17748	0.800216		8.53846	5.33333
GCAT	22	37807905	37817176	+	ENSG00000100116	2.30536e-06	3.83481e-05	1.0506	2.07139	5.85673	3.84667		61.1538	36.1111
RP11-867G2.8	11	94545330	94740355	-	ENSG00000255929	0.000378984	0.00353355	1.05073	2.07158	2.06494	1.40898		11.8462	7.38889
C2orf82	2	232857270	232878708	+	ENSG00000182600	0.00341033	0.023012	1.05081	2.07169	4.06795	2.61516		72.9231	43.0556
MTFP1	22	30425530	30429053	+	ENSG00000242114	0.000166154	0.00172367	1.05229	2.07381	3.62128	2.45834		30.3077	17.7222
RP11-315I20.3	1	145892847	145893483	+	ENSG00000244619	9.3433e-06	0.000134594	1.0525	2.07412	24.1608	15.8434		47.8462	29.2222
IL1RL2	2	102186973	102240002	+	ENSG00000115598	8.42863e-05	0.000952703	1.05351	2.07557	1.60233	1.04245		20.8462	12.5556
MXRA7	17	76672551	76711016	-	ENSG00000182534	3.21411e-13	1.98273e-11	1.05408	2.07639	1.58983	1.08384		72.4615	44.6111
DARS	2	135906677	135986100	-	ENSG00000115866	1.35291e-27	6.03125e-25	1.05479	2.07741	16.7045	11.2211		326.923	200.333
OXSM	3	25782917	25794534	+	ENSG00000151093	1.5858e-08	4.11337e-07	1.05704	2.08066	4.48455	3.05742		54.3846	33.5
JAK3	19	17824780	17848071	-	ENSG00000105639	5.29459e-06	8.13159e-05	1.05931	2.08393	1.89243	1.21957		63	37.5556
RP11-39M21.1	15	61181249	61195938	+	ENSG00000259481	0.000503195	0.00452955	1.05971	2.08451	3.83686	2.56766		9	5.44444
ZDHHC9	X	129803288	129843909	-	ENSG00000188706	2.63658e-12	1.40596e-10	1.06273	2.08888	7.22585	4.83175		183.615	112.056
ERRFI1	1	8004404	8026308	-	ENSG00000116285	6.62581e-07	1.24808e-05	1.06441	2.09132	40.79	26.8198		837	507.222
ALDH18A1	10	95605929	95656706	-	ENSG00000059573	2.53428e-11	1.1053e-09	1.0647	2.09174	16.0427	10.5417		295	176.444
PAPSS1	4	107590276	107720452	-	ENSG00000138801	7.97342e-14	5.49673e-12	1.0691	2.09812	27.8818	18.1782		475.077	283.778
BFSP1	20	17493905	17569220	-	ENSG00000125864	8.53158e-05	0.000963368	1.06918	2.09824	3.39375	2.19272		53.6154	31.8333
RP11-620J15.3	12	57931528	57936175	-	ENSG00000257698	6.36061e-05	0.000742034	1.06956	2.09879	2.79002	1.84742		17.6154	10.8889
HSF4	16	67163385	67169945	+	ENSG00000102878	2.37605e-05	0.000307562	1.06995	2.09935	2.14644	1.4307		44.6923	27.3889
CTD-2576D5.4	16	17134504	17138736	+	ENSG00000261448	0.00113675	0.00913852	1.07015	2.09965	4.04812	2.65713		12.7692	7.55556
C16orf95	16	87083562	87317420	-	ENSG00000260456	0.000188303	0.00192653	1.07416	2.10549	1.04224	0.705673		18.6923	11.4444
PON3	7	95359944	95396368	-	ENSG00000105852	0.00408151	0.0267212	1.07767	2.11062	1.51364	0.981475		29.6923	17.8333
PRKD1	14	29576479	30191898	-	ENSG00000184304	2.94614e-07	5.93041e-06	1.07909	2.11271	2.94743	1.91857		74.1538	44.8333
CCDC80	3	112604560	112649530	-	ENSG00000091986	8.31064e-06	0.000121445	1.07922	2.11289	65.4938	44.0977		1654.15	1027.17
C11orf1	11	111878935	111885975	+	ENSG00000137720	3.27234e-08	8.02132e-07	1.07927	2.11296	1.79639	1.21085		33.3077	20.6667
METRN	16	715115	719655	+	ENSG00000103260	2.48317e-05	0.000319818	1.08019	2.11431	1.16874	0.751512		20.8462	12.4444
LDLRAD4	18	13217498	13652755	+	ENSG00000168675	5.25973e-10	1.81485e-08	1.08026	2.11442	4.46538	2.94448		360.692	218.778
INCA1	17	4988130	4997610	-	ENSG00000196388	0.000102744	0.00113674	1.08157	2.11634	1.57991	1.04173		12.2308	7.27778
RP11-250B2.6	6	80355424	80356859	+	ENSG00000272129	0.0067134	0.0400112	1.08219	2.11725	1.01217	0.667684		7.15385	4.44444
ARIH2OS	3	48917788	48919385	-	ENSG00000221883	0.000266149	0.00260653	1.08244	2.11761	1.20015	0.794692		9.53846	5.72222
ERO1L	14	52639916	52695900	-	ENSG00000197930	1.2198e-10	4.70404e-09	1.08335	2.11895	2.09158	1.41718		76.6154	46.6111
INSIG2	2	118088452	118110997	+	ENSG00000125629	1.25162e-06	2.21652e-05	1.08508	2.12149	6.56348	4.28241		122.692	75.5
RP11-618P17.4	19	34396315	34409364	+	ENSG00000266953	7.63618e-17	8.26264e-15	1.08514	2.12157	31.5983	21.0722		149.231	91.4444
XYLT1	16	17101769	17470881	-	ENSG00000103489	8.35155e-10	2.77845e-08	1.08552	2.12215	8.81438	5.67279		471.923	280.278
NRK	X	105822543	105958610	+	ENSG00000123572	0.000144807	0.00152781	1.08572	2.12243	2.9805	1.91296		138.769	82.5556
AC005538.3	2	233865496	233867359	-	ENSG00000279809	0.00563581	0.0348434	1.08761	2.12521	1.06	0.677081		9.84615	5.61111
SELL	1	169690667	169711698	-	ENSG00000188404	0.00498296	0.03156	1.08958	2.12812	1.32974	0.943577		17	11.6111
PRDX4	X	23664262	23686399	+	ENSG00000123131	3.20104e-11	1.36863e-09	1.08979	2.12843	65.9729	42.8531		614.308	361.167
PDK3	X	24465221	24539837	+	ENSG00000067992	7.87209e-14	5.43809e-12	1.09228	2.13211	23.6224	15.3052		313	184.278
TCEAL6	X	102140476	102142970	-	ENSG00000204071	0.00648873	0.0389358	1.0924	2.13229	2.96302	1.90214		20.0769	11.8889
CCNO	5	55231152	55233680	-	ENSG00000152669	3.9266e-05	0.000483202	1.09287	2.13297	2.66725	1.74172		24.1538	14.2778
GCH1	14	54842008	54902852	-	ENSG00000131979	0.00285753	0.0198672	1.09383	2.1344	1.17251	0.735994		17.1538	9.72222
RP11-680F20.12	11	125957900	125958652	+	ENSG00000264299	1.76954e-11	7.9203e-10	1.09463	2.13558	31.9993	21.0117		117.462	70.8333
TIAM2	6	154832697	155257723	+	ENSG00000146426	2.36297e-14	1.82884e-12	1.09628	2.13803	6.68267	4.30886		376.154	223.722
NOS2	17	27756766	27800499	-	ENSG00000007171	0.000178631	0.00183713	1.09715	2.13931	1.31385	0.869811		26.5385	16
ROR2	9	91563091	91950162	-	ENSG00000169071	3.73166e-05	0.000462276	1.10062	2.14446	2.33107	1.44894		65.9231	38.8333
AGPAT5	8	6708357	6759666	+	ENSG00000155189	2.98587e-08	7.38407e-07	1.10399	2.14949	2.17705	1.42464		48.6923	29.6667
RP11-437F6.1	12	23637973	23638487	+	ENSG00000256473	0.00316616	0.0215954	1.10628	2.1529	2.97748	1.92463		5.92308	3.44444
SNORD116-20	15	25087661	25088896	+	ENSG00000261069	0.00330463	0.0223891	1.10697	2.15393	1.74128	1.09205		10.3846	6.11111
ANKRD37	4	185396021	185400628	+	ENSG00000186352	3.382e-06	5.43379e-05	1.10714	2.15419	7.44824	4.94805		96.1538	56.1667
RP11-42O4.2	20	35174355	35174919	-	ENSG00000278367	9.11415e-07	1.66793e-05	1.11089	2.15978	23.5035	14.9094		65.1538	38.4444
MCTP2	15	94231538	94483952	+	ENSG00000140563	8.77823e-07	1.61175e-05	1.11128	2.16038	1.11429	0.726454		69.5385	43.4444
SLC16A1	1	112911847	112957013	-	ENSG00000155380	4.28932e-10	1.49701e-08	1.11202	2.16149	5.94211	3.91149		154.923	92.1111
RP11-563J2.3	10	6350316	6352762	+	ENSG00000212743	0.00627755	0.0379754	1.11499	2.16593	1.15693	0.741629		13.2308	8.11111
PYGL	14	50857891	50944736	-	ENSG00000100504	8.42994e-15	7.01132e-13	1.11984	2.17323	9.17676	5.90307		216.615	125.556
RP11-380O24.1	3	9292588	9363303	-	ENSG00000254485	0.000364717	0.00341921	1.12013	2.17366	1.34846	0.860013		10.8462	6.27778
SUCLG2-AS1	3	67654697	67947713	+	ENSG00000241316	5.71251e-05	0.000673001	1.12056	2.17432	1.12996	0.711877		16.6923	10.0556
RP11-26J3.4	8	79918860	80080831	-	ENSG00000276418	4.03296e-13	2.43837e-11	1.12089	2.1748	6.92886	4.39156		53.9231	31.2778
HAS2	8	121612116	121641390	-	ENSG00000170961	9.45325e-07	1.72355e-05	1.12405	2.17959	3.37675	2.12763		67.6923	40.2778
STEAP2	7	90167590	90238137	+	ENSG00000157214	4.49456e-13	2.69795e-11	1.12492	2.1809	3.85466	2.46077		162.462	97
GPI	19	34359480	34402156	+	ENSG00000105220	1.02447e-21	2.16792e-19	1.12533	2.18151	21.8528	14.0808		967.077	572.167
FAM20C	7	192969	260745	+	ENSG00000177706	5.92884e-11	2.4204e-09	1.12686	2.18383	10.0042	6.35877		224.308	132
SLC25A21-AS1	14	37171888	37173811	+	ENSG00000258708	0.00267744	0.0188583	1.12749	2.18479	1.97797	1.19441		18.7692	10.3889
AGA	4	177430770	177442503	-	ENSG00000038002	3.15079e-15	2.70814e-13	1.13016	2.18883	6.41805	4.13388		83.4615	48.7778
CTD-3222D19.11	19	16551773	16552328	+	ENSG00000268309	3.74842e-05	0.000464007	1.13172	2.1912	4.47822	2.73988		9.38462	5.38889
PSRC1	1	109279556	109283186	-	ENSG00000134222	0.000463846	0.0042212	1.13182	2.19136	2.25675	1.43645		31.6923	18.2778
TUSC3	8	15417215	15766649	+	ENSG00000104723	6.99508e-07	1.31246e-05	1.13249	2.19236	2.09107	1.32215		52.4615	31.0556
RP11-563J2.2	10	6277687	6335982	+	ENSG00000215244	0.00090157	0.0074799	1.13331	2.19361	1.92344	1.18672		28.2308	16.5556
RNF217	6	124962545	125092633	+	ENSG00000146373	1.88385e-10	7.05336e-09	1.14032	2.20431	2.64307	1.66784		163.385	95.8889
RAET1G	6	149916878	149923121	-	ENSG00000203722	0.00133841	0.0105442	1.14088	2.20515	1.84529	1.22788		13.6923	7.88889
RP11-841O20.2	14	52640839	52641566	+	ENSG00000258757	0.000276105	0.00269457	1.14102	2.20537	5.08759	3.36062		14.0769	8.5
NAMPT	7	106248285	106286326	-	ENSG00000105835	1.16022e-05	0.00016306	1.14191	2.20673	2.21741	1.32186		96.1538	55.1111
CFH	1	196651878	196747504	+	ENSG00000000971	0.00203313	0.0150028	1.14194	2.20677	159.649	96.886		6326.23	3667.56
EPS8L2	11	694438	727727	+	ENSG00000177106	9.09556e-09	2.46243e-07	1.14416	2.21017	4.68766	2.88587		130.769	74.2222
MT1X	16	56682424	56684196	+	ENSG00000187193	5.75586e-07	1.09719e-05	1.14488	2.21127	83.0566	51.4012		715.231	406.722
RP11-545M17.1	14	39103140	39103812	+	ENSG00000258651	0.000549397	0.0048802	1.1457	2.21253	1.98221	1.31027		4.92308	2.94444
GSTT2B	22	23957414	23961186	-	ENSG00000133433	0.00746686	0.0436078	1.14714	2.21474	1.37767	0.863987		7.46154	4.27778
C2CD2	21	41885112	41953890	-	ENSG00000157617	1.34594e-11	6.17306e-10	1.15044	2.21981	3.02714	1.90225		126.231	73
FXYD6	11	117820075	117877486	-	ENSG00000137726	1.2929e-16	1.35938e-14	1.15094	2.22058	33.5629	21.0369		919.769	521.611
ZNF425	7	149102784	149126346	-	ENSG00000204947	0.000908984	0.00753206	1.15242	2.22287	0.96582	0.583955		17.7692	9.72222
TMEM45A	3	100492619	100577444	+	ENSG00000181458	1.15659e-11	5.43889e-10	1.15279	2.22344	10.5354	6.53159		307.923	174.833
CTB-147N14.6	19	46787815	46789043	+	ENSG00000275719	0.00130174	0.0102917	1.15378	2.22496	2.89537	1.74582		17.9231	9.77778
SDK2	17	73334384	73644089	-	ENSG00000069188	7.01478e-07	1.31542e-05	1.15391	2.22517	9.90299	5.95256		562.231	312.722
SLC22A17	14	23346306	23352912	-	ENSG00000092096	8.91241e-08	1.99455e-06	1.15479	2.22652	2.42757	1.49005		50.6154	28.7222
KRBA1	7	149714781	149734575	+	ENSG00000133619	2.31358e-06	3.84658e-05	1.1552	2.22714	1.2647	0.781268		32.3077	19.2222
SLC39A8	4	102251041	102431258	-	ENSG00000138821	3.68812e-05	0.00045773	1.15563	2.22782	3.28753	1.93251		104.231	57.1111
PIP5KL1	9	127920879	127930797	-	ENSG00000167103	4.37442e-05	0.000531464	1.15587	2.22819	1.77192	1.07617		29	16.2222
UGP2	2	63840940	63891562	+	ENSG00000169764	8.79802e-15	7.28124e-13	1.15722	2.23028	23.3237	14.4573		734	424.278
GALNT2	1	230057990	230282124	+	ENSG00000143641	9.96898e-12	4.76161e-10	1.15767	2.23096	8.8457	5.39093		336.462	189.889
NKX3-1	8	23678693	23682927	-	ENSG00000167034	0.000107345	0.00118217	1.15835	2.23201	1.27371	0.802543		20.7692	12
HOOK2	19	12763003	12872740	-	ENSG00000095066	2.0808e-07	4.3239e-06	1.15912	2.23321	6.3798	3.85807		187.077	103.222
ZNF334	20	46499630	46513559	-	ENSG00000198185	6.34815e-05	0.000740838	1.15964	2.23402	2.25841	1.36782		74	41.3333
FRY-AS1	13	32025314	32031639	-	ENSG00000237637	1.45917e-05	0.000200031	1.16291	2.23908	3.13065	1.94823		16.9231	9.77778
HLA-G	6	29826967	29831125	+	ENSG00000204632	0.00340704	0.0229991	1.16388	2.2406	1.49201	0.924551		13	7.11111
SLC16A7	12	59596067	59789855	+	ENSG00000118596	1.29197e-15	1.16234e-13	1.16649	2.24464	2.95304	1.79858		196.385	110.389
RBM26-AS1	13	79406309	79424328	+	ENSG00000227354	1.34554e-05	0.000186209	1.16705	2.24553	1.17671	0.70984		21.6923	12.1111
TNIK	3	171061339	171460408	-	ENSG00000154310	4.11639e-06	6.50433e-05	1.16756	2.24632	1.22464	0.723705		50.8462	28.4444
FAM26F	6	116461370	116463779	+	ENSG00000188820	0.001869	0.013983	1.16818	2.24728	2.04784	1.32734		12	7
RAP1GAP2	17	2777056	3037739	+	ENSG00000132359	4.69739e-07	9.13124e-06	1.16949	2.24932	2.03024	1.23774		72.4615	40.7778
CACHD1	1	64470792	64693058	+	ENSG00000158966	1.15378e-07	2.51477e-06	1.17138	2.25227	3.34002	2.08688		105.846	58.5556
BAIAP2L1	7	98291651	98401068	-	ENSG00000006453	2.2569e-08	5.70797e-07	1.17146	2.2524	1.54524	0.939778		36.2308	20.2778
HK1	10	69269984	69401882	+	ENSG00000156515	1.63067e-18	2.18961e-16	1.17221	2.25356	19.502	11.9946		582.154	321.333
SOD2	6	159669057	159762529	-	ENSG00000112096	1.01606e-10	3.96869e-09	1.17347	2.25554	7.60022	4.54526		700.769	390
RP11-728F11.4	11	117833719	117838942	+	ENSG00000254528	6.84128e-17	7.4751e-15	1.17421	2.25669	60.6123	37.4093		432.538	241.667
CTA-29F11.1	22	46761894	46762563	-	ENSG00000260708	0.000625622	0.00547296	1.17509	2.25807	4.7754	3.04499		16.0769	9.16667
FAM46A	6	81491439	81752774	-	ENSG00000112773	1.39532e-11	6.35594e-10	1.18014	2.26599	46.227	27.7502		1361.77	748.833
RP11-123K3.9	12	57229498	57230198	-	ENSG00000276727	4.70347e-05	0.000563658	1.18064	2.26678	3.1022	1.97307		10.6923	6
MOXD1	6	132296055	132401545	-	ENSG00000079931	0.000502989	0.00452955	1.1825	2.2697	1.80911	1.08714		47.7692	25.8333
RP11-474P2.6	12	46388856	46392126	+	ENSG00000275481	0.000524793	0.00469276	1.18301	2.27051	1.20741	0.714272		19.5385	10.5556
DHRS3	1	12567910	12617731	-	ENSG00000162496	4.0743e-14	2.97432e-12	1.18327	2.2709	38.8579	24.0268		574.308	322.889
RP5-956O18.3	1	230280312	230281893	-	ENSG00000224407	7.63388e-10	2.56007e-08	1.18387	2.27186	7.02831	4.27768		35.2308	19.8333
AACS	12	125065379	125143333	+	ENSG00000081760	2.72499e-15	2.3665e-13	1.18678	2.27644	2.67489	1.60499		211.846	115.889
IVNS1ABP	1	185296388	185317329	-	ENSG00000116679	1.75376e-06	2.994e-05	1.18989	2.28135	62.7637	37.6153		2453.62	1338.56
CDNF	10	14819250	14838575	-	ENSG00000185267	7.29191e-05	0.000837531	1.18997	2.28148	2.02294	1.25718		17.3077	9.66667
TMEM25	11	118531041	118547280	+	ENSG00000149582	2.03201e-14	1.59111e-12	1.1909	2.28295	3.56676	2.14512		96.5385	53.4444
LNP1	3	100401193	100456319	+	ENSG00000206535	1.61386e-05	0.000219436	1.19099	2.28309	2.81636	1.66177		30.1538	17.0556
MIF	22	23894004	23895227	+	ENSG00000240972	1.17311e-15	1.06295e-13	1.19188	2.28451	33.0844	20.2579		177.692	99.0556
LOXL4	10	98247690	98268250	-	ENSG00000138131	9.22709e-05	0.00103311	1.19308	2.2864	7.16333	4.1522		130.615	66.8889
TUBA4A	2	219249711	219278170	-	ENSG00000127824	9.20779e-07	1.68415e-05	1.19778	2.29387	1.79349	1.15271		35.0769	21.2222
HAPLN1	5	83637805	83721613	-	ENSG00000145681	0.00149387	0.0115646	1.19851	2.29503	65.3506	37.8581		2180.62	1193.78
UNC5C	4	95162504	95549206	-	ENSG00000182168	0.000316894	0.00302206	1.20197	2.30054	2.76954	1.72077		144.538	85.2222
BLID	11	122115354	122116215	-	ENSG00000259571	4.54632e-05	0.000547967	1.20333	2.3027	4.07432	2.37528		17.3846	9.16667
DDAH1	1	85318481	85578363	-	ENSG00000153904	8.45022e-12	4.09468e-10	1.2039	2.30362	8.56257	5.12336		246.154	134.167
GBE1	3	81489699	81762161	-	ENSG00000114480	9.43261e-07	1.7215e-05	1.20478	2.30502	22.2379	13.3188		558	314.833
SAMD4A	14	54567097	54793315	+	ENSG00000020577	4.79077e-08	1.13683e-06	1.20545	2.30608	6.20125	3.68222		362.846	200.833
FAM46B	1	27005020	27012836	-	ENSG00000158246	0.00683716	0.0405896	1.20612	2.30717	0.966292	0.576064		11.2308	6.16667
GLI3	7	41960950	42237870	-	ENSG00000106571	2.43878e-08	6.09877e-07	1.20669	2.30808	14.8652	8.70405		668.538	370.556
B4GALNT3	12	460364	563509	+	ENSG00000139044	8.72636e-08	1.95816e-06	1.20715	2.30881	3.73462	2.19923		115.846	62.6667
FXYD6-FXYD2	11	117820163	117876667	-	ENSG00000255245	5.32165e-16	5.12764e-14	1.20847	2.31093	43.4673	26.2557		142.692	77.7222
MN1	22	27748277	27801498	-	ENSG00000169184	1.45959e-07	3.11946e-06	1.21025	2.31378	4.37319	2.56781		162.615	89.6111
RP11-498C9.2	17	81843165	81843958	+	ENSG00000262831	7.58246e-19	1.09276e-16	1.21149	2.31576	356.913	213.158		917.615	502.667
SLC7A2	8	17497088	17570573	+	ENSG00000003989	3.92994e-09	1.1406e-07	1.21171	2.31612	11.7249	7.00138		459.615	249.111
AP000350.10	22	23862188	23895223	+	ENSG00000251357	3.61e-16	3.5396e-14	1.21261	2.31756	31.8561	19.2997		121.231	67.1111
MPZL2	11	118253403	118264536	-	ENSG00000149573	1.82552e-05	0.000243658	1.21302	2.31823	2.31817	1.38568		53.8462	29.2222
LOX	5	122063195	122078285	-	ENSG00000113083	4.07718e-05	0.000499526	1.21348	2.31897	18.0546	10.4759		498.462	251.278
PRKCA-AS1	17	66398069	66416854	-	ENSG00000264630	6.26282e-06	9.44792e-05	1.21363	2.3192	1.01986	0.597256		13.3077	7.27778
MIF-AS1	22	23894426	23898930	-	ENSG00000218537	1.33376e-15	1.19358e-13	1.21383	2.31953	23.6183	14.2463		168.692	92.7222
PHGDH	1	119659798	119744215	+	ENSG00000092621	1.76601e-07	3.71362e-06	1.21429	2.32026	5.28726	3.15638		142.769	80.5
AC011239.2	2	23616499	23617987	-	ENSG00000279526	1.13034e-07	2.46529e-06	1.21518	2.32169	9.71493	5.71754		70.3077	38.7222
LINC01024	5	140072857	140108630	-	ENSG00000245146	2.62651e-05	0.000336723	1.2155	2.32222	1.12395	0.663681		19.2308	10.0556
ORMDL3	17	39921041	39927601	-	ENSG00000172057	4.53529e-10	1.57956e-08	1.21596	2.32296	8.35958	4.95093		153.231	83.7778
RP5-940J5.9	12	6537794	6538370	-	ENSG00000269968	1.2515e-11	5.78754e-10	1.21937	2.32845	1016.08	616.655		2076.46	1139
GPR64	X	18989309	19122637	-	ENSG00000173698	6.55035e-09	1.81903e-07	1.22011	2.32964	9.94446	5.8027		497.538	266.833
MT2A	16	56608199	56609497	+	ENSG00000125148	4.22137e-06	6.65134e-05	1.22326	2.33474	136.722	79.0301		863.615	457.722
RP11-343H19.2	16	56682470	56687807	+	ENSG00000259827	1.86471e-07	3.90154e-06	1.22345	2.33504	106.11	62.1394		284.385	153.333
FAM160A1	4	151409216	151663632	+	ENSG00000164142	0.00012501	0.00134656	1.22361	2.3353	1.85295	1.08283		43.4615	24.6111
RP5-858L17.1	20	1888128	1894374	-	ENSG00000276649	0.00353621	0.0236987	1.22561	2.33854	1.30311	0.777807		10.3077	5.83333
ACOT4	14	73591706	73596496	+	ENSG00000177465	4.28336e-06	6.73315e-05	1.23008	2.3458	2.00735	1.21983		23.2308	12.8889
ADRB2	5	148825245	148828687	+	ENSG00000169252	6.16033e-13	3.59367e-11	1.23161	2.34829	10.1563	5.96769		172	91.2222
C1orf86	1	2184461	2212720	-	ENSG00000162585	2.37914e-09	7.20532e-08	1.23312	2.35076	3.37525	1.94258		179.846	95.7778
BAALC-AS1	8	103156990	103298772	-	ENSG00000247081	5.62631e-07	1.07679e-05	1.23405	2.35227	1.24225	0.745676		23.3077	12.9444
GAPDH	12	6533927	6538374	+	ENSG00000111640	2.66313e-12	1.41786e-10	1.23462	2.3532	453.152	272.333		6549	3549.56
SDC1	2	20200797	20225433	-	ENSG00000115884	0.00536335	0.0335309	1.23617	2.35572	11.9521	6.76079		210.077	110.722
RP11-482H16.1	2	56147630	56386171	+	ENSG00000271894	0.000118433	0.00128649	1.23892	2.36022	2.10099	1.21775		23.5385	13
AMPD3	11	10308313	10507579	+	ENSG00000133805	7.78683e-11	3.12548e-09	1.2417	2.36477	1.12883	0.673489		37.1538	20.7778
RP11-180N14.1	3	21412222	21413944	-	ENSG00000272511	0.000490942	0.00443279	1.24188	2.36507	2.5549	1.49308		20.8462	11.8889
TGFA	2	70447280	70554193	-	ENSG00000163235	0.000214134	0.00215132	1.24256	2.36619	1.65154	0.956983		39.5385	21.7222
ATP1B1	1	169105697	169132722	+	ENSG00000143153	9.20375e-08	2.04742e-06	1.2431	2.36706	11.006	6.36347		161.231	85.0556
GPT2	16	46884378	46931297	+	ENSG00000166123	4.08814e-05	0.000500501	1.24517	2.37047	1.59798	0.932304		48.5385	26.3333
PGAM1	10	97426160	97433441	+	ENSG00000171314	1.8298e-13	1.18795e-11	1.24552	2.37105	13.3125	7.81857		166	89.1667
PKM	15	72199029	72231822	-	ENSG00000067225	8.33605e-26	3.02952e-23	1.24639	2.37247	49.3171	29.0117		2067.62	1102
RP4-635A23.6	1	185292384	185294372	-	ENSG00000279838	0.000102292	0.00113325	1.249	2.37676	8.53172	4.79247		82.1538	42.9444
FZD9	7	73433783	73436120	+	ENSG00000188763	0.00753944	0.0439626	1.25089	2.37989	1.12526	0.621232		13.2308	6.77778
PLA2G4A	1	186828953	186988981	+	ENSG00000116711	4.73494e-07	9.19888e-06	1.25152	2.38092	6.42411	3.88112		87.1538	50.5
ARNTL	11	13276652	13387266	+	ENSG00000133794	7.36379e-05	0.000845205	1.25332	2.38389	1.35411	0.746601		45.3077	22.6111
CTC-351M12.1	5	69186359	69189452	-	ENSG00000280187	0.000144386	0.00152432	1.26103	2.39667	1.10129	0.614233		16.6923	8.5
BGN	X	153494939	153509554	+	ENSG00000182492	7.66832e-10	2.56904e-08	1.26832	2.40881	1122.74	634.367		13344.5	7004.33
PRKCA	17	66302636	66810743	+	ENSG00000154229	6.08392e-20	1.02735e-17	1.26846	2.40905	4.79777	2.73459		262.769	137.389
SOX8	16	981808	986979	+	ENSG00000005513	6.86043e-05	0.000795348	1.27058	2.41259	2.08874	1.18008		45.3077	23.7778
ABI3BP	3	100749156	100993515	-	ENSG00000154175	2.23557e-05	0.000292206	1.27879	2.42635	87.2469	50.8721		4824.08	2468.94
F5	1	169514166	169586588	-	ENSG00000198734	6.29458e-06	9.4887e-05	1.27913	2.42693	5.58106	3.15142		190.308	105.222
BCAT1	12	24810022	24949459	-	ENSG00000060982	1.08071e-17	1.28133e-15	1.28083	2.42978	26.929	15.2978		1558.15	820.556
SLC38A1	12	46183063	46270017	-	ENSG00000111371	1.23353e-08	3.2526e-07	1.28108	2.4302	4.22737	2.33209		206.615	106.889
PACSIN3	11	47177525	47186443	-	ENSG00000165912	0.000537246	0.00478289	1.28143	2.4308	2.02046	1.14612		27.6923	14.1111
RP11-806L2.6	18	706523	707648	+	ENSG00000265490	0.000685363	0.00591823	1.28267	2.43289	3.38313	1.92057		5.46154	2.83333
P4HA2-AS1	5	132184876	132192808	+	ENSG00000237714	4.10226e-09	1.1865e-07	1.28311	2.43363	12.691	7.27144		51.3077	26.8333
COL11A1	1	102876467	103108496	-	ENSG00000060718	0.000807903	0.00680409	1.28328	2.43391	47.0472	25.8155		1887.85	967.444
DLX6-AS1	7	96955141	97014065	-	ENSG00000231764	4.5747e-06	7.15746e-05	1.28376	2.43472	1.50572	0.82224		121.538	62.6667
C9orf43	9	113410054	113429684	+	ENSG00000157653	7.97486e-07	1.47641e-05	1.28463	2.4362	1.13159	0.634229		12.6923	6.61111
GPC6	13	93226842	94407401	+	ENSG00000183098	2.16896e-05	0.000284389	1.28637	2.43914	38.7242	21.4201		1223.62	636.5
MT1E	16	56625475	56627112	+	ENSG00000169715	1.63059e-06	2.80302e-05	1.28768	2.44136	35.595	19.9233		178.692	92.9444
SYTL4	X	100674491	100732123	-	ENSG00000102362	9.62852e-11	3.78296e-09	1.29113	2.4472	4.78302	2.66631		174.308	88.9444
ANGPTL2	9	127087332	127122883	-	ENSG00000136859	2.52748e-13	1.60659e-11	1.29163	2.44804	180.511	102.129		3407.15	1768.5
B3GNT7	2	231395543	231401164	+	ENSG00000156966	1.17472e-07	2.55558e-06	1.29326	2.45081	6.94026	3.87462		129.308	66.2222
KCNQ5-AS1	6	73134803	73143514	-	ENSG00000229154	0.00337586	0.022807	1.29381	2.45174	1.18369	0.611069		6.38462	3.16667
P4HB	17	81843159	81860694	-	ENSG00000185624	6.09168e-22	1.34884e-19	1.29554	2.45469	136.638	76.8539		3523.23	1822.28
FUT11	10	73772291	73780251	+	ENSG00000196968	1.49106e-16	1.53396e-14	1.2979	2.45871	5.61131	3.21329		134.385	70.5556
EFEMP1	2	55865967	55924139	-	ENSG00000115380	0.000507	0.00455931	1.29885	2.46032	53.3854	29.4879		1033.92	533.889
RP11-531A24.5	8	73052178	73063061	+	ENSG00000253636	8.40802e-11	3.33874e-09	1.30011	2.46248	1.42206	0.808377		24.4615	12.6667
HSPA2	14	64535905	64546173	+	ENSG00000126803	7.71227e-18	9.30902e-16	1.30442	2.46985	11.1742	6.33981		316.615	164.167
TPI1	12	6867119	6870948	+	ENSG00000111669	8.26844e-16	7.68042e-14	1.30898	2.47766	70.8906	40.5143		927.231	480.944
KCNQ5	6	72621792	73198851	+	ENSG00000185760	4.30572e-06	6.76512e-05	1.3134	2.48526	1.75617	0.950449		64.6154	32.9444
RP5-892K4.1	1	2141084	2145279	-	ENSG00000271806	1.70929e-05	0.000230648	1.31553	2.48894	1.56605	0.832094		32.1538	15.9444
RP11-131L23.1	1	85276715	85448124	+	ENSG00000223653	2.32954e-05	0.00030236	1.317	2.49148	1.91232	1.07163		21.0769	10.9444
RP11-381K20.2	5	137814333	137889336	-	ENSG00000250159	1.90031e-05	0.00025223	1.31835	2.49382	3.5669	1.94323		29.6923	14.8889
AC005281.2	7	12570125	12571392	-	ENSG00000225606	0.000291443	0.00282282	1.32609	2.50722	6.41681	3.37796		28.6154	13.8333
PROCR	20	35172073	35177362	+	ENSG00000101000	9.95912e-12	4.76161e-10	1.33055	2.51499	55.6535	30.247		369	185.444
KCNK5	6	39188973	39229450	-	ENSG00000164626	0.00277347	0.0193917	1.33465	2.52215	10.389	5.64445		193.231	97.3889
CSGALNACT1	8	19404161	19758029	-	ENSG00000147408	1.17147e-10	4.52289e-09	1.33652	2.52541	26.9746	14.7913		865.385	441.111
CYR61	1	85580761	85583962	+	ENSG00000142871	5.678e-06	8.66472e-05	1.34754	2.54478	83.5887	43.3018		1020.38	486.667
ZNF385D-AS1	3	21542816	21579959	+	ENSG00000225542	0.000913723	0.00756383	1.34806	2.5457	1.76435	0.952803		6	3.16667
SCIN	7	12570577	12653603	+	ENSG00000006747	0.000252688	0.00249149	1.34933	2.54794	25.5403	13.0698		633.923	298.667
PART1	5	60487713	60547657	+	ENSG00000152931	1.55779e-06	2.69311e-05	1.35046	2.54994	5.4506	2.83018		258.923	123.167
RP11-218E20.5	14	50912226	50913358	+	ENSG00000258745	5.64958e-08	1.31633e-06	1.35158	2.55192	5.12589	2.8601		13.4615	6.72222
BPI	20	38260149	38337505	+	ENSG00000101425	0.00120574	0.00963753	1.35642	2.56049	1.19057	0.655964		31.3846	17
HSPA5	9	125234853	125241330	-	ENSG00000044574	1.62809e-20	2.92663e-18	1.35705	2.56161	99.9182	53.5589		1912.69	939.278
CILP2	19	19538248	19546659	+	ENSG00000160161	0.00137924	0.0108099	1.35739	2.56221	88.8718	45.4225		1935.31	904.667
RP11-486I11.2	16	11797468	11798275	+	ENSG00000277369	1.03389e-06	1.86552e-05	1.35775	2.56285	3.02423	1.68406		11.9231	6
GALNT18	11	11270876	11622005	-	ENSG00000110328	5.01205e-09	1.42985e-07	1.35884	2.56478	44.569	23.2436		791.846	381
SHMT2	12	57229327	57234935	+	ENSG00000182199	9.26125e-16	8.46038e-14	1.36119	2.56897	21.2947	11.4145		502.077	244.667
TSPAN2	1	115048011	115089500	-	ENSG00000134198	0.000129282	0.00138676	1.3628	2.57184	30.3999	16.4395		504.692	245.667
RP11-495P10.1	1	148415197	148429361	+	ENSG00000231551	0.000368552	0.00345072	1.36314	2.57244	1.15564	0.658522		10.0769	5.33333
ZNF365	10	62374192	62672011	+	ENSG00000138311	8.92789e-10	2.94093e-08	1.36361	2.57329	1.49319	0.836752		66.3846	33.9444
RP11-430B1.2	15	52180093	52205874	+	ENSG00000259577	6.63772e-05	0.000772475	1.373	2.59009	1.29435	0.699453		13.4615	6.55556
RP11-504P24.8	1	223951388	223953439	-	ENSG00000272645	4.77503e-05	0.000572028	1.37779	2.5987	1.51373	0.79855		15.0769	7.44444
P4HA2	5	132191838	132295315	-	ENSG00000072682	3.65834e-13	2.23206e-11	1.38252	2.60723	13.8109	7.43665		568.538	277.167
HTRA1	10	122461525	122514908	+	ENSG00000166033	8.88547e-07	1.62876e-05	1.38319	2.60844	252.629	137.152		2591.62	1280.78
RNF212	4	1056250	1113562	-	ENSG00000178222	7.26185e-05	0.000835226	1.38329	2.60862	1.93907	1.00147		47.6923	23.1111
CCDC85A	2	56184123	56386173	+	ENSG00000055813	5.8101e-06	8.8421e-05	1.38339	2.60881	2.48272	1.30654		48.5385	24
FGFBP2	4	15960243	15969309	-	ENSG00000137441	0.000270597	0.00264312	1.38588	2.61331	1047.6	525.242		6475.08	2934.67
KIF13B	8	29067279	29263124	-	ENSG00000197892	1.22151e-13	8.15194e-12	1.38612	2.61375	9.90296	5.09781		538.692	257.389
CP	3	149162410	149222055	-	ENSG00000047457	3.3229e-10	1.18825e-08	1.38613	2.61376	11.4536	6.08104		403.846	199.5
FXYD2	11	117800844	117828698	-	ENSG00000137731	2.0646e-13	1.33262e-11	1.38679	2.61497	2.92755	1.55477		80.2308	39.1667
NNMT	11	114257787	114313285	+	ENSG00000166741	1.31344e-16	1.37234e-14	1.38742	2.6161	112.142	58.7811		1581.31	766.667
RP11-701H16.4	18	13644815	13645685	-	ENSG00000266954	0.000241383	0.00238917	1.38967	2.62019	3.73351	1.9586		9.53846	4.77778
CTC-255N20.1	5	147180204	147234859	-	ENSG00000250343	0.00121179	0.00967435	1.39092	2.62245	2.26868	1.11196		9.61538	4.44444
RP11-728F11.3	11	117818443	117821992	+	ENSG00000254844	3.7114e-05	0.000460277	1.39319	2.62659	2.43642	1.29775		6.61538	3.22222
SLC1A4	2	64988477	65023865	+	ENSG00000115902	5.78938e-12	2.88048e-10	1.39845	2.63619	13.5908	7.00712		463.462	216.778
ITM2C	2	230864639	230879248	+	ENSG00000135916	0.0024895	0.0177363	1.40021	2.6394	50.8266	24.5099		661	293.611
CFB	6	31945650	31952084	+	ENSG00000243649	3.7403e-18	4.77317e-16	1.40107	2.64097	6.80406	3.56925		165.308	80.2222
CLCN4	X	10156945	10237660	+	ENSG00000073464	2.97828e-12	1.56079e-10	1.40162	2.64197	2.8639	1.5186		92.5385	46.5
RP11-96H19.1	12	46383679	46876159	+	ENSG00000257261	1.05736e-05	0.000150374	1.40167	2.64207	1.22049	0.660709		13.0769	6.66667
HHIPL2	1	222522258	222548103	-	ENSG00000143512	1.21117e-06	2.15059e-05	1.40208	2.64283	27.0674	13.5203		436.077	204
PROM1	4	15963076	16084378	-	ENSG00000007062	0.000100335	0.00111341	1.40319	2.64486	8.98199	4.48819		330	149.444
PRKCQ	10	6427143	6580301	-	ENSG00000065675	3.93973e-07	7.75308e-06	1.40627	2.6505	1.53806	0.810676		25	12.3333
RP11-662I13.3	12	24902309	24904681	+	ENSG00000278969	5.3036e-09	1.50659e-07	1.40959	2.65661	2.97786	1.52811		35	16.4444
GALE	1	23795599	23800804	-	ENSG00000117308	1.05715e-10	4.11476e-09	1.41489	2.6664	8.31318	4.27394		160.615	76.5
RP11-170N16.3	4	122881878	122884712	-	ENSG00000273007	8.35353e-06	0.000122018	1.42065	2.67706	2.08061	1.05072		17.0769	8.05556
CNTFR	9	34551432	34590140	-	ENSG00000122756	0.00598558	0.0364997	1.42332	2.68202	5.38583	2.64061		56	25.1667
KCNK1	1	233614004	233672512	+	ENSG00000135750	2.99946e-11	1.29236e-09	1.42767	2.69012	1.66017	0.850842		29.4615	13.7778
BHLHE40	3	4979116	4985323	+	ENSG00000134107	3.54887e-09	1.03993e-07	1.42914	2.69287	57.1112	29.1251		1077.92	508.556
AQPEP	5	115962454	116027619	+	ENSG00000172901	2.22345e-07	4.5833e-06	1.4292	2.69298	11.2084	5.68592		361.692	170.333
PRKAR2A-AS1	3	48847572	48851981	+	ENSG00000224424	3.53031e-10	1.25437e-08	1.43421	2.70234	1.2507	0.651568		23.9231	11.3889
RNF152	18	61808063	61894247	-	ENSG00000176641	1.30743e-08	3.43663e-07	1.44053	2.71421	3.27863	1.68956		169.385	80.3333
RP11-820L6.1	11	122155422	122422871	-	ENSG00000255090	3.17914e-09	9.38997e-08	1.44101	2.71511	2.45138	1.20665		24.4615	11.4444
IL12RB2	1	67307364	67396900	+	ENSG00000081985	0.000503151	0.00452955	1.44188	2.71675	1.99458	0.940872		40.4615	18.5
MIA-RAB4B	19	40771648	40786685	+	ENSG00000268975	3.43825e-06	5.51357e-05	1.44202	2.71702	78.6778	38.3986		478.846	214.333
PAPPA-AS1	9	116398157	116400606	-	ENSG00000256040	0.000442944	0.00405637	1.44413	2.72098	1.7367	0.853894		20.5385	9.5
STEAP1	7	90154375	90164829	+	ENSG00000164647	3.25626e-08	7.99362e-07	1.4442	2.72113	9.29777	4.58851		73.7692	34.3889
AC007743.1	2	56173534	56185770	-	ENSG00000233251	0.000431934	0.00397515	1.44603	2.72457	3.06619	1.52276		55.6154	25.9444
RP11-809O17.1	8	141126044	141129961	-	ENSG00000253210	0.00485263	0.0308984	1.44634	2.72516	0.981422	0.511236		3.92308	1.77778
RP11-295M3.4	16	53043066	53044216	-	ENSG00000277639	0.00444872	0.0286872	1.44735	2.72706	1.20649	0.571447		6.69231	3
NEBL	10	20779973	21174187	-	ENSG00000078114	3.52922e-06	5.65403e-05	1.44841	2.72907	6.99924	3.40607		466.769	214
FGFRL1	4	1009936	1026897	+	ENSG00000127418	1.23313e-07	2.67204e-06	1.45023	2.73251	16.4035	8.0421		329.692	152
FAM83G	17	18968789	19004804	-	ENSG00000188522	1.21221e-07	2.63355e-06	1.45145	2.73482	0.991366	0.485901		38.5385	17.6667
NT5E	6	85449584	85495791	+	ENSG00000135318	4.27473e-12	2.17543e-10	1.4522	2.73625	43.1044	21.3886		958.385	438.278
KRT8	12	52897187	52949954	-	ENSG00000170421	1.20389e-11	5.62179e-10	1.45525	2.74204	2.63357	1.35359		64.0769	30.5556
IQCA1	2	236324147	236507542	-	ENSG00000132321	5.34225e-07	1.02831e-05	1.4561	2.74365	3.06169	1.49555		88.8462	40.7778
TMEM246	9	101473171	101533537	-	ENSG00000165152	2.52427e-10	9.25426e-09	1.45761	2.74653	4.93998	2.41604		135	61.1111
FAM115C	7	143620950	143730409	+	ENSG00000170379	5.03996e-11	2.08295e-09	1.45835	2.74794	1.6726	0.832492		52	24.3333
STX1A	7	73699206	73719672	-	ENSG00000106089	7.61657e-06	0.000112433	1.465	2.76064	1.0451	0.514949		18.7692	8.38889
P4HA1	10	73007217	73096974	-	ENSG00000122884	2.61737e-11	1.13651e-09	1.4668	2.76409	66.3339	32.75		994.692	456.667
CHST3	10	71964365	72013564	+	ENSG00000122863	3.25178e-08	7.98848e-07	1.46737	2.76517	19.1003	9.245		646.385	288.056
DSCAML1	11	117427773	117817525	-	ENSG00000177103	4.21112e-09	1.21693e-07	1.47248	2.77498	1.23486	0.628148		42.2308	19.5556
TCEAL2	X	102125688	102127711	+	ENSG00000184905	2.37597e-06	3.93855e-05	1.47455	2.77898	17.8136	8.53204		145.308	64.8333
SPOCK1	5	136975298	137598379	-	ENSG00000152377	1.11954e-06	2.0017e-05	1.47473	2.77931	3.40425	1.71679		102.692	47.5
DSP	6	7541575	7586717	+	ENSG00000096696	1.07608e-05	0.000152775	1.47653	2.7828	4.89202	2.3052		241.923	106.111
RP11-344N10.2	10	73071295	73074008	+	ENSG00000237768	9.95509e-08	2.19847e-06	1.47942	2.78836	11.8281	5.67264		16.8462	7.61111
CTD-2515O10.5	16	30064306	30064825	-	ENSG00000274904	7.38967e-10	2.48565e-08	1.48284	2.79499	7.15384	3.58594		18.3846	8.05556
SYN2	3	12004402	12191400	+	ENSG00000157152	9.25299e-16	8.46038e-14	1.48335	2.79597	2.13432	1.06088		59.1538	26.9444
ZMYND12	1	42430329	42456267	-	ENSG00000066185	6.91883e-05	0.000800454	1.48444	2.79808	1.32035	0.63536		14.3077	6.27778
ARSJ	4	113900284	113979727	-	ENSG00000180801	3.86315e-13	2.34844e-11	1.48588	2.80088	5.57011	2.71664		134.769	62.1667
TNFRSF10D	8	23135588	23164030	-	ENSG00000173530	9.19186e-22	1.97006e-19	1.48688	2.80282	6.78044	3.36788		117.692	52.9444
HHIPL1	14	99645110	99680569	+	ENSG00000182218	5.37047e-14	3.83679e-12	1.49024	2.80936	3.06104	1.5321		116.154	53.2222
MIA	19	40771648	40777490	+	ENSG00000261857	2.13345e-05	0.000280392	1.49155	2.81191	102.822	48.4035		664.077	286.667
FIBIN	11	26994184	26996121	+	ENSG00000176971	7.53583e-05	0.000863174	1.49296	2.81465	206.663	98.3485		1959.62	871.056
SOX9	17	72121020	72126420	+	ENSG00000125398	8.25784e-07	1.52206e-05	1.49451	2.81769	8.05333	3.76656		156.923	67.2778
MAGI2-AS1	7	78939850	78940895	+	ENSG00000251276	0.00792971	0.0458385	1.49856	2.82561	1.90426	0.947137		4.38462	2
NFIL3	9	91409045	91423862	-	ENSG00000165030	8.42935e-08	1.89533e-06	1.4991	2.82667	2.63764	1.30971		26.3077	12.3333
S100B	21	46598962	46605208	-	ENSG00000160307	0.000534293	0.00476248	1.5061	2.84041	106.49	49.689		748.154	326.444
AL450992.2	1	151841877	151850385	+	ENSG00000234614	0.000252045	0.00248719	1.50679	2.84177	4.16634	1.93857		10.5385	4.44444
PSAT1	9	78297143	78330093	+	ENSG00000135069	0.00198738	0.0147041	1.50796	2.84407	1.79979	0.878842		18.5385	8.66667
SRGN	10	69088106	69104811	+	ENSG00000122862	8.74354e-12	4.21239e-10	1.50987	2.84785	20.903	10.4517		121.923	56.8333
ISG20	15	88636153	88656483	+	ENSG00000172183	7.67232e-14	5.31106e-12	1.51043	2.84895	1.84439	0.903667		66.3077	29.1667
DARS-AS1	2	135985176	136022318	+	ENSG00000231890	7.09445e-14	4.94173e-12	1.51389	2.8558	1.05917	0.520847		31.3846	13.9444
STK26	X	132023265	132075943	+	ENSG00000134602	5.56363e-05	0.00065685	1.51557	2.85911	25.5384	11.98		413.769	185.333
B4GALT4-AS1	3	119226486	119290666	+	ENSG00000240254	0.000214701	0.00215571	1.5163	2.86056	1.62764	0.795757		4.38462	1.88889
ASPN	9	92456205	92482506	-	ENSG00000106819	3.78444e-05	0.00046812	1.51727	2.86249	211.074	100.778		2566.46	1095.06
DOK1	2	74549026	74557554	+	ENSG00000115325	3.12135e-14	2.34522e-12	1.5193	2.86651	9.49072	4.63961		142	63
RANBP3L	5	36248434	36302114	-	ENSG00000164188	2.78562e-06	4.54106e-05	1.5296	2.88707	4.10644	1.9678		67.4615	29.0556
RP11-20B24.4	17	28897738	28899402	+	ENSG00000266642	0.00365168	0.0243166	1.52988	2.88762	1.05525	0.525578		6.46154	2.88889
ITIH6	X	54748899	54798240	-	ENSG00000102313	0.000156497	0.00163873	1.52989	2.88763	37.233	16.9472		989.846	426.722
RP11-304L19.4	16	2112335	2113342	+	ENSG00000261240	0.000550865	0.00488934	1.53266	2.89318	1.89911	0.975083		4.23077	2
PIWIL4	11	94543840	94621421	+	ENSG00000134627	2.78235e-16	2.75231e-14	1.53394	2.89575	3.92379	1.88978		86.7692	38.5556
NRN1	6	5997999	6007605	-	ENSG00000124785	4.98519e-13	2.97112e-11	1.53727	2.90245	31.84	15.1137		356.846	158.611
GCNT1	9	76419850	76507416	+	ENSG00000187210	5.85286e-08	1.36275e-06	1.53759	2.90309	2.86901	1.39454		89.3077	39.6667
RP11-192H23.5	17	28573117	28574243	+	ENSG00000265168	3.05448e-08	7.54258e-07	1.54042	2.9088	32.5425	15.5684		47.5385	20.6111
RP11-625L16.3	12	24830421	24836558	+	ENSG00000256482	1.46983e-18	2.00587e-16	1.54083	2.90961	12.0798	5.83397		26.7692	11.8889
SUSD5	3	33150042	33219215	-	ENSG00000173705	1.78042e-10	6.71879e-09	1.54101	2.90998	24.8193	11.4782		608.077	258.556
GPX3	5	151020438	151028993	+	ENSG00000211445	2.70861e-09	8.10038e-08	1.54258	2.91314	400.042	185.868		6320.08	2693.78
RIC3	11	8106093	8169055	-	ENSG00000166405	4.09291e-08	9.83799e-07	1.54949	2.92714	1.90545	0.886376		71.8462	31.3333
CFAP126	1	161364731	161367874	-	ENSG00000188931	4.95255e-05	0.00059181	1.55094	2.93009	1.90034	0.901841		7.23077	3.16667
LEPREL1	3	189956728	190122437	-	ENSG00000090530	5.84355e-09	1.64322e-07	1.55143	2.93107	2.28967	1.06517		63.2308	26.2222
TIMP4	3	12153051	12159351	-	ENSG00000157150	5.43962e-16	5.22626e-14	1.5601	2.94874	66.5028	30.6682		537.615	226.444
CTB-32H22.1	5	173414035	173451165	+	ENSG00000253968	0.00231143	0.0166724	1.56153	2.95167	6.07747	2.79111		16.3846	6.61111
ZNF385D	3	21418419	22373321	-	ENSG00000151789	2.73586e-14	2.09321e-12	1.56488	2.95852	9.08706	4.23357		326.231	142.5
CDR1	X	140782405	140784871	-	ENSG00000184258	6.47715e-13	3.75978e-11	1.56542	2.95963	352.974	162.521		4233.46	1808.5
ISM1	20	13221771	13300651	+	ENSG00000101230	1.56537e-08	4.06667e-07	1.5662	2.96124	16.022	7.33304		202	86.8889
PXYLP1	3	141228726	141294906	+	ENSG00000155893	1.06078e-12	5.97088e-11	1.56715	2.9632	11.1935	5.24763		383	164.611
TLR6	4	38823715	38856817	-	ENSG00000174130	4.51951e-11	1.87948e-09	1.57235	2.97389	1.69564	0.817088		50.3846	21.7222
GPR88	1	100538137	100542018	+	ENSG00000181656	0.000278735	0.00271517	1.57419	2.97769	1.03292	0.455409		17.6154	7.44444
SSTR5-AS1	16	1064093	1078731	-	ENSG00000261713	0.000964812	0.00793177	1.57458	2.97848	1.12278	0.494759		22.5385	9.22222
MTOR-AS1	1	11143898	11149537	+	ENSG00000225602	2.76074e-05	0.000352042	1.58483	2.99972	1.71905	0.791697		6.38462	2.66667
RP13-225O21.2	9	127214035	127221907	-	ENSG00000228487	0.000456306	0.00416506	1.59838	3.02803	2.95069	1.31633		5.69231	2.33333
ENO1	1	8861002	8879249	-	ENSG00000074800	1.59544e-19	2.54017e-17	1.59884	3.02899	232.463	108.227		4446.31	1870.44
LAG3	12	6772512	6778455	+	ENSG00000089692	1.42871e-07	3.05818e-06	1.6093	3.05103	7.38293	3.20465		107.846	44.4444
RP11-422P24.11	1	153977743	153979160	+	ENSG00000272654	0.000380115	0.00354114	1.61106	3.05476	1.28695	0.577356		8.84615	3.77778
PRKCZ	1	2050470	2185395	+	ENSG00000067606	2.3321e-07	4.78073e-06	1.62367	3.08158	12.0886	5.14099		449.462	177.833
NLGN4X	X	5840637	6228863	-	ENSG00000146938	0.00100154	0.00819538	1.62518	3.0848	1.26509	0.545048		45	18.4444
COCH	14	30874514	30895065	+	ENSG00000100473	4.86134e-07	9.41163e-06	1.62971	3.09452	4.99085	1.05178		89.0769	16.6667
WISP3	6	112054072	112070969	+	ENSG00000112761	1.09312e-06	1.96181e-05	1.63541	3.10676	14.9181	6.38527		232.385	93.1667
PLEKHN1	1	966497	975865	+	ENSG00000187583	1.15518e-05	0.00016242	1.63582	3.10763	1.19218	0.505202		16.7692	6.66667
RORC	1	151806071	151831872	-	ENSG00000143365	9.76083e-05	0.0010859	1.6388	3.11406	4.28439	1.83525		128.308	51.2778
TSPAN1	1	46175073	46185958	+	ENSG00000117472	2.21791e-08	5.62639e-07	1.64671	3.13118	1.88496	0.866279		21.4615	9.05556
SOX9-AS1	17	72034107	72237203	-	ENSG00000234899	4.22276e-08	1.0121e-06	1.65037	3.13915	1.2375	0.529903		59.0769	23.3333
CLU	8	27596917	27615031	-	ENSG00000120885	9.72589e-15	7.97023e-13	1.65614	3.15172	3357.16	1447.47		109810	43298.5
RP11-258F22.1	10	37775371	37784131	-	ENSG00000226578	0.000182869	0.00187553	1.65854	3.15698	1.71886	0.770569		5.92308	2.38889
NDUFA4L2	12	57234903	57240715	-	ENSG00000185633	1.07972e-14	8.76223e-13	1.65931	3.15864	108.807	47.9999		1486.77	594.833
FAM162A	3	122384176	122412334	+	ENSG00000114023	6.53131e-18	8.08794e-16	1.66005	3.16028	18.7015	8.30789		342.538	140.056
CTD-2553L13.10	19	34733298	34733837	-	ENSG00000274104	0.00413073	0.0269612	1.66142	3.16328	1.14559	0.539929		3	1.27778
MDFI	6	41636882	41654246	+	ENSG00000112559	2.22088e-06	3.70535e-05	1.66345	3.16774	3.02905	1.31338		37.0769	14.7778
GRIA3	X	123184153	123490915	+	ENSG00000125675	1.14645e-11	5.39883e-10	1.6684	3.17862	1.14078	0.487937		35.0769	14.3333
BANK1	4	101411286	102074812	+	ENSG00000153064	4.31454e-07	8.45583e-06	1.66961	3.18128	4.51799	1.87913		137.154	52.3889
FGF2	4	122826708	122898236	+	ENSG00000138685	1.01682e-11	4.84291e-10	1.67482	3.1928	5.70306	2.41144		186.308	73.8889
WDR62	19	36054881	36105106	+	ENSG00000075702	9.14397e-09	2.47353e-07	1.6763	3.19607	1.14842	0.513529		55.5385	22.2222
GALNT8	12	4720341	4851927	+	ENSG00000130035	1.36973e-05	0.000188931	1.68471	3.21475	4.16042	1.73331		188.615	72.5
RP11-524D16__A.3	X	100673330	100673981	+	ENSG00000261295	3.99754e-11	1.68547e-09	1.68749	3.22097	17.7898	7.40357		57.1538	21.8889
RP11-274H2.2	3	146064042	146105204	+	ENSG00000243415	8.85386e-08	1.98411e-06	1.68879	3.22387	2.47419	1.06881		9.69231	3.83333
IFITM10	11	1732410	1750591	-	ENSG00000244242	0.000339414	0.00321209	1.69245	3.23205	1.49603	0.626019		35.2308	13.3333
ISM1-AS1	20	13237801	13239674	-	ENSG00000226263	2.14942e-06	3.59869e-05	1.6949	3.23754	5.90645	2.54913		18.5385	7.55556
KCNQ5-IT1	6	72630495	72678558	+	ENSG00000233844	0.000311714	0.00298202	1.69895	3.24665	1.75728	0.697739		4.76923	1.88889
PLOD2	3	146069440	146163653	-	ENSG00000152952	2.53908e-13	1.6109e-11	1.70048	3.25008	31.8541	13.3092		1202.08	457.667
WSCD2	12	108129471	108250537	+	ENSG00000075035	1.75513e-06	2.99402e-05	1.70137	3.2521	12.1278	4.93565		389.154	150.944
MCOLN2	1	84925583	84997113	-	ENSG00000153898	3.62149e-07	7.18602e-06	1.7062	3.263	8.41776	3.43177		143	54.1111
PGM1	1	63593276	63660245	+	ENSG00000079739	2.23439e-30	1.46484e-27	1.70633	3.26329	28.4843	11.9023		571.385	218.111
RCAN1	21	34513142	34615142	-	ENSG00000159200	3.67548e-10	1.30161e-08	1.70679	3.26433	9.75705	4.07304		333.538	129.5
PODNL1	19	13931187	13953392	-	ENSG00000132000	2.88224e-13	1.79791e-11	1.70698	3.26478	16.1396	6.66499		326.846	123.722
SMIM5	17	75633434	75641404	+	ENSG00000204323	4.47826e-11	1.86464e-09	1.70723	3.26534	1.4217	0.578815		35.7692	13.3889
PCOLCE2	3	142815922	142889203	-	ENSG00000163710	1.47763e-09	4.64014e-08	1.70818	3.26748	234.163	92.2411		4061.62	1449.22
RAB11FIP4	17	31391624	31538217	+	ENSG00000131242	2.25506e-05	0.000294408	1.71043	3.27257	1.84172	0.750161		139.923	52.5
RP5-1050D4.5	17	4987706	4988446	+	ENSG00000262227	0.000494422	0.00446061	1.71109	3.27407	1.9115	0.826207		5.30769	2.05556
NGEF	2	232878686	233013272	-	ENSG00000066248	1.2754e-07	2.75827e-06	1.71739	3.2884	6.04474	2.50205		141.154	51.9444
KCNA6	12	4809176	4813412	+	ENSG00000151079	2.25833e-05	0.000294719	1.71748	3.28862	2.94261	1.20035		61.5385	23.2778
CTB-102L5.4	19	38289151	38304910	+	ENSG00000267748	3.55642e-06	5.69214e-05	1.72187	3.29863	97.2671	39.1578		260.923	96.7222
DHCR7	11	71428193	71452868	-	ENSG00000172893	7.29485e-13	4.21249e-11	1.72716	3.31075	8.39199	3.41845		173	64.4444
PIFO	1	111346288	111353013	+	ENSG00000173947	4.76342e-08	1.13114e-06	1.72907	3.31515	1.27569	0.526649		25.8462	10.2222
RP11-481J13.1	2	55952158	56181652	+	ENSG00000272180	0.00128641	0.0101826	1.7326	3.32327	2.04881	0.80449		12.6154	4.77778
CLIC3	9	136994635	136996803	-	ENSG00000169583	7.022e-06	0.000104766	1.7334	3.32511	7.69838	3.01516		45	16.2778
WWP2	16	69762306	69941741	+	ENSG00000198373	9.87367e-09	2.64312e-07	1.73375	3.3259	87.1427	34.8771		3855.23	1422.56
ALDOC	17	28573115	28577264	-	ENSG00000109107	2.57594e-10	9.41274e-09	1.73397	3.32642	19.1223	7.97626		273.231	103.889
RP11-284F21.8	1	156509854	156511681	+	ENSG00000260460	1.03531e-10	4.03917e-09	1.73398	3.32644	3.88304	1.64884		34.6923	13.6667
SPINT2	19	38244035	38292614	+	ENSG00000167642	2.59123e-06	4.25596e-05	1.73607	3.33126	46.0453	18.3689		1176.23	432.5
TNFAIP6	2	151357592	151380048	+	ENSG00000123610	0.00123472	0.00982461	1.7367	3.33273	21.8563	8.80008		172.462	61.7222
AC008440.10	19	53864763	53866140	+	ENSG00000232324	0.00199653	0.014762	1.73874	3.33743	2.12647	0.842994		6	2.16667
LUM	12	91102629	91111831	-	ENSG00000139329	5.58529e-21	1.04461e-18	1.74445	3.35068	1359.38	559.346		19969.5	7534.72
RP11-632L2.2	13	93226612	93227317	-	ENSG00000278177	4.66371e-08	1.10983e-06	1.75099	3.36589	21.4543	8.56041		74	27.8333
MALL	2	110083870	110116566	-	ENSG00000144063	1.22413e-11	5.69662e-10	1.75765	3.38146	3.46919	1.39306		54.5385	20
RP11-829H16.3	14	30876179	30889808	-	ENSG00000258525	9.41768e-07	1.71972e-05	1.75929	3.38532	3.80776	0.751675		43.1538	7.55556
RAB38	11	88113242	88175467	-	ENSG00000123892	3.83026e-06	6.08383e-05	1.76103	3.38941	8.64122	3.3303		61.7692	22.3889
RP11-77K12.4	16	75475896	75495407	+	ENSG00000203472	0.00333501	0.0225627	1.76166	3.39088	2.74709	1.09951		7.76923	2.77778
SCRG1	4	173384701	173406380	-	ENSG00000164106	2.08854e-06	3.50377e-05	1.76719	3.40391	180.591	70.5088		4687.69	1718.44
HHAT	1	210328252	210676296	+	ENSG00000054392	5.99175e-10	2.04423e-08	1.76749	3.40462	5.73293	2.29232		184.692	68.6111
MFI2	3	196988621	197029816	-	ENSG00000163975	1.37939e-05	0.000190106	1.77466	3.42158	7.79511	2.99565		323.538	114.167
PFKFB3	10	6144934	6235545	+	ENSG00000170525	1.20632e-11	5.62528e-10	1.77505	3.42249	23.0339	9.35931		628.385	229.5
KCNH1	1	210678315	211134115	-	ENSG00000143473	5.63043e-08	1.31279e-06	1.77561	3.42384	1.00072	0.410077		39.3846	15.1667
FURIN	15	90868592	90883458	+	ENSG00000140564	2.61963e-10	9.56192e-09	1.78055	3.43556	12.6384	5.08352		296.154	108.889
OSMR	5	38845858	38945596	+	ENSG00000145623	1.09453e-17	1.29313e-15	1.78347	3.44254	32.9052	12.7759		1146.38	416.5
KCNMA1-AS3	10	77354404	77376613	+	ENSG00000225652	0.00201799	0.0148976	1.78709	3.45119	1.14375	0.43067		3.84615	1.38889
RP11-71N10.1	3	147940004	148006755	+	ENSG00000239922	5.17312e-14	3.71166e-12	1.78723	3.45151	1.98939	0.804838		27.7692	10.1667
CTD-2254N19.1	5	60021249	60033020	+	ENSG00000248935	0.000302458	0.00290845	1.79105	3.46068	1.28288	0.482104		4.53846	1.66667
SBSPON	8	73064540	73124088	-	ENSG00000164764	1.00304e-07	2.21073e-06	1.79169	3.4622	4.1323	1.53336		87.2308	30.3333
SCNN1A	12	6346843	6377730	-	ENSG00000111319	2.51147e-07	5.13271e-06	1.79288	3.46505	1.31358	0.519003		38.6923	13.8889
AC007461.2	17	72072333	72093481	+	ENSG00000226101	8.21532e-06	0.000120262	1.79567	3.47177	1.43745	0.562884		14.4615	5.05556
ADORA1	1	203090654	203167405	+	ENSG00000163485	7.8032e-10	2.609e-08	1.79941	3.48077	1.06955	0.432023		22.0769	8.11111
SLC26A6	3	48625723	48635493	-	ENSG00000225697	1.43959e-16	1.49016e-14	1.80004	3.4823	4.33788	1.69424		137.385	48.5556
MGP	12	14881181	14885926	-	ENSG00000111341	1.00029e-10	3.91626e-09	1.8123	3.51202	2005.23	741.348		25343.9	8982.83
S100A1	1	153627926	153632039	+	ENSG00000160678	1.07062e-06	1.92557e-05	1.81303	3.5138	4.56052	1.72962		68.3077	23.5556
PENK	8	56436674	56446734	-	ENSG00000181195	0.00042999	0.00395835	1.81396	3.51605	2.51559	0.822444		44	11.3889
ENO2	12	6913745	6923698	+	ENSG00000111674	6.47442e-22	1.40566e-19	1.81601	3.52105	11.4187	4.57607		237	86.5
CHST6	16	75472052	75495384	-	ENSG00000183196	1.0003e-08	2.67345e-07	1.81651	3.52229	7.69139	2.88806		318.308	110.389
GPC5	13	91398675	92873682	+	ENSG00000179399	1.82575e-06	3.10498e-05	1.81888	3.52807	4.38308	1.65559		75	27.2222
TSPAN6	X	100627109	100639991	-	ENSG00000000003	1.86227e-11	8.31308e-10	1.82102	3.53331	26.4636	10.0173		589.308	206.667
C10orf113	10	21125763	21146559	-	ENSG00000204683	4.44491e-07	8.67576e-06	1.82271	3.53744	6.80108	2.52149		19.9231	7.16667
SERPINE1	7	101127089	101139266	+	ENSG00000106366	2.6688e-05	0.000341359	1.82538	3.544	27.8678	11.7023		419.154	163.889
C12orf60	12	14803572	14906586	+	ENSG00000182993	7.28941e-11	2.94349e-09	1.82667	3.54716	105.053	38.3765		2300.15	805.5
NKX3-2	4	13540830	13545050	-	ENSG00000109705	0.000266916	0.00261098	1.82715	3.54835	1.24375	0.498943		16.5385	6.55556
C2orf40	2	106063246	106078159	+	ENSG00000119147	1.36068e-05	0.000187916	1.83003	3.55544	2378	842.143		20461.9	6520.83
NIM1K	5	43192071	43280850	+	ENSG00000177453	8.64224e-14	5.92117e-12	1.83054	3.5567	3.79409	1.45258		66.0769	24.0556
PGK1	X	78065188	78129296	+	ENSG00000102144	4.47719e-27	1.91917e-24	1.83223	3.56088	109.216	42.9462		2855.46	1022.78
RARB	3	25174332	25597932	+	ENSG00000077092	1.66957e-12	9.15118e-11	1.84392	3.58985	6.88268	2.61773		123.385	42.5
GALNT15	3	16174649	16231992	+	ENSG00000131386	3.66516e-12	1.89404e-10	1.84472	3.59183	87.6918	33.1751		2478.23	866.944
TGM2	20	38127387	38166578	-	ENSG00000198959	1.47802e-09	4.64014e-08	1.84535	3.59339	8.93953	3.22686		350.231	116.611
DIO3	14	101561351	101563452	+	ENSG00000197406	0.00160349	0.0122993	1.84622	3.59557	1.20335	0.440294		12.1538	4.27778
CTD-2525P14.5	14	69357010	69359308	+	ENSG00000280073	1.83294e-06	3.11563e-05	1.84936	3.60341	3.37686	1.3479		38.1538	13.5556
NXPE2	11	114678386	114706933	+	ENSG00000204361	4.81227e-06	7.48015e-05	1.8497	3.60425	2.93081	1.04185		27.5385	8.88889
RP11-212P7.3	7	128455840	128493859	+	ENSG00000273184	1.62048e-10	6.14295e-09	1.85277	3.61194	12.3316	4.71696		42.3846	14.8333
MUC1	1	155185824	155192916	-	ENSG00000185499	2.02778e-08	5.16761e-07	1.85415	3.61538	2.59035	0.963002		59.3846	20.5556
RP11-256I23.2	2	219559083	219559626	+	ENSG00000269068	0.000861441	0.00719518	1.85772	3.62433	1.98019	0.777917		5.15385	2
AK4	1	65147549	65232145	+	ENSG00000162433	7.24588e-19	1.04877e-16	1.86369	3.63938	5.57572	2.10723		205.538	71.5
GDF5OS	20	35433029	35435450	+	ENSG00000204183	2.14389e-06	3.59122e-05	1.86646	3.64637	6.407	2.38487		54.0769	18.6667
PRG2	11	57386794	57390657	-	ENSG00000186652	0.00249305	0.017754	1.86997	3.65525	1.28485	0.600687		10.4615	4.83333
RP11-99J16__A.2	1	230710698	230795492	-	ENSG00000244137	1.36855e-06	2.39818e-05	1.87696	3.67301	2.0403	0.796438		13.3846	4.88889
CMB9-22P13.1	11	65455258	65466720	+	ENSG00000173727	8.36823e-10	2.78123e-08	1.87774	3.67499	2.89895	1.09878		20.7692	7.16667
PDK1	2	172555373	172608669	+	ENSG00000152256	1.64395e-14	1.3025e-12	1.88088	3.683	5.09304	1.89513		373.462	125.444
INHBA	7	41685114	41703108	-	ENSG00000122641	2.71581e-09	8.11468e-08	1.88413	3.69129	15.5068	5.48726		568.308	190.333
DCN	12	91140484	91183123	-	ENSG00000011465	1.02709e-15	9.3572e-14	1.89171	3.71076	930.129	335.549		58748.7	19499.1
MYOT	5	137867791	137887851	+	ENSG00000120729	1.57523e-05	0.00021462	1.89634	3.72267	1.41134	0.496893		19.6923	6.5
PMEPA1	20	57648392	57711536	-	ENSG00000124225	2.20435e-26	9.09906e-24	1.90645	3.74887	18.9396	7.09718		523.077	176.611
RP11-714G18.1	4	185370725	185390928	+	ENSG00000250410	0.000225735	0.00225163	1.90704	3.75039	1.45617	0.531618		4.23077	1.38889
BARX1-AS1	9	93955597	93959140	+	ENSG00000235601	1.60005e-08	4.14711e-07	1.90886	3.75513	2.79799	1.00342		23.3077	8.05556
QSOX1	1	180154834	180204030	+	ENSG00000116260	4.88991e-29	2.7249e-26	1.90977	3.7575	21.2791	7.67535		964.538	320.389
FBXO2	1	11648367	11655785	-	ENSG00000116661	6.31868e-08	1.45725e-06	1.91113	3.76104	7.9279	2.79225		89.9231	29.6111
CD55	1	207321508	207360966	+	ENSG00000196352	4.26201e-12	2.17226e-10	1.92472	3.79664	94.999	33.8908		1897.46	617.333
SLC2A1	1	42925381	42958859	-	ENSG00000117394	1.30908e-21	2.71857e-19	1.93471	3.82301	12.853	4.72931		263.231	86.6111
LDHA	11	18394388	18408425	+	ENSG00000134333	6.44678e-33	5.52688e-30	1.93877	3.83377	181.663	65.8256		5500.85	1807.89
RP11-274H2.3	3	146066344	146069185	-	ENSG00000240032	2.72352e-07	5.53225e-06	1.94147	3.84096	4.61649	1.60999		15.6923	5.16667
ZBTB18	1	244048939	244057476	+	ENSG00000179456	2.84616e-12	1.50572e-10	1.9495	3.86242	1.03124	0.369821		19.3077	6.44444
P2RY6	11	73264505	73298617	+	ENSG00000171631	2.94863e-12	1.55012e-10	1.94962	3.86274	5.9689	2.11035		113.462	38.3333
AGT	1	230702523	230714297	-	ENSG00000135744	5.3496e-09	1.51708e-07	1.95041	3.86484	18.3119	6.79016		205.385	70.3333
RP11-274H2.5	3	146059585	146061679	-	ENSG00000261051	1.55803e-14	1.24326e-12	1.95806	3.88539	4.16108	1.47993		42.6154	13.9444
OMD	9	92414245	92424461	-	ENSG00000127083	3.04525e-11	1.3104e-09	1.97125	3.92108	83.5646	29.3267		997.385	321.111
F13A1	6	6144085	6321013	-	ENSG00000124491	5.35307e-06	8.20809e-05	1.97186	3.92274	39.1008	14.8147		922.462	307.222
ACTC1	15	34788096	34796139	-	ENSG00000159251	8.319e-09	2.27243e-07	1.97465	3.93034	1.43003	0.472045		32.7692	9.83333
H19	11	1995163	2001470	-	ENSG00000130600	5.82135e-06	8.85116e-05	1.99394	3.98322	3.26874	1.11236		44.5385	14.3333
GIPR	19	45668244	45683724	+	ENSG00000010310	4.17721e-14	3.02961e-12	1.99534	3.98711	1.82825	0.637749		42.9231	13.5
ADAMTS6	5	65148736	65481920	-	ENSG00000049192	1.32329e-13	8.79606e-12	2.00115	4.00318	8.89209	3.00109		377.923	116.389
MOGAT1	2	222671738	222709930	+	ENSG00000124003	2.7315e-05	0.000348579	2.00134	4.00372	2.92561	0.996798		16.1538	5.05556
GDF5	20	35433347	35454746	-	ENSG00000125965	1.13094e-06	2.01884e-05	2.00433	4.01201	9.09423	3.12		117.077	37.5
BVES	6	105096822	105137174	-	ENSG00000112276	6.90378e-10	2.33131e-08	2.00465	4.01292	2.88473	0.98128		82.9231	25.4444
SERPINA5	14	94561442	94593120	+	ENSG00000188488	1.01961e-07	2.24576e-06	2.01959	4.05469	116.513	38.5495		2111.77	672.611
RALGPS1	9	126914774	127223166	+	ENSG00000136828	3.08548e-12	1.61444e-10	2.02556	4.0715	4.32914	1.4646		219.385	68.7222
STEAP3-AS1	2	119244422	119249071	-	ENSG00000229867	4.12616e-19	6.29946e-17	2.02568	4.07183	7.14404	2.34826		111.846	34.3889
ACAN	15	88803443	88875354	+	ENSG00000157766	1.26071e-06	2.23025e-05	2.02844	4.07965	569.075	184.32		30374.5	9153.56
ADAMTSL2	9	133532164	133575519	+	ENSG00000197859	2.05969e-05	0.000271553	2.03377	4.09473	6.56341	2.2147		155.385	45.9444
PLEKHB1	11	73646178	73662819	+	ENSG00000021300	2.14275e-09	6.5308e-08	2.03543	4.09944	3.70015	1.20618		89.3077	26.5556
RP5-1077I2.3	20	13244064	13245369	-	ENSG00000225956	4.30561e-09	1.24102e-07	2.03657	4.1027	11.9203	4.06551		25.4615	8.44444
HK2	2	74833981	74893359	+	ENSG00000159399	2.34677e-18	3.07702e-16	2.03779	4.10616	3.87884	1.33257		115.538	35.5
CDA	1	20588948	20618908	+	ENSG00000158825	5.20051e-11	2.14665e-09	2.04055	4.11401	12.0615	4.1743		56.9231	17.6111
FMOD	1	203340628	203351489	-	ENSG00000122176	1.9397e-11	8.60131e-10	2.04423	4.12453	1800.33	580.657		29066.2	8641.39
BNIP3	10	131966455	131981931	-	ENSG00000176171	1.88022e-16	1.905e-14	2.04639	4.13072	16.7708	5.60855		394.769	122.056
CHST10	2	100391860	100417656	-	ENSG00000115526	1.33029e-11	6.12479e-10	2.05514	4.15583	4.31932	1.39511		94.8462	27.6667
LECT1	13	52703264	52739812	-	ENSG00000136110	6.31927e-05	0.000737915	2.07499	4.21341	75.5866	22.8318		587.692	166.611
EGFLAM-AS1	5	38425036	38427376	-	ENSG00000249491	0.00312174	0.0213446	2.07509	4.21369	1.8529	0.557305		2.92308	0.888889
CHI3L1	1	203178931	203186749	-	ENSG00000133048	1.29203e-06	2.27723e-05	2.08347	4.23826	537.695	164.575		9043.92	2518.33
NGF	1	115285918	115338236	-	ENSG00000134259	0.000311939	0.00298247	2.09608	4.27546	4.67034	1.47997		24.1538	6.88889
C4BPA	1	207104262	207144972	+	ENSG00000123838	0.0033853	0.0228631	2.09626	4.27598	1.80195	0.554956		20.7692	6.44444
VWDE	7	12330885	12403941	-	ENSG00000146530	0.000478323	0.0043376	2.09926	4.28489	1.11201	0.34723		34.3846	10.4444
SLC25A37	8	23528805	23575463	+	ENSG00000147454	8.22025e-29	4.29444e-26	2.10155	4.29172	27.0813	8.54586		1079.69	313.833
SRPX2	X	100644218	100671299	+	ENSG00000102359	1.05331e-14	8.56875e-13	2.10453	4.30059	67.2345	20.79		779.462	223.611
LOXL3	2	74532414	74555690	-	ENSG00000115318	3.09436e-14	2.33018e-12	2.11305	4.32605	51.3122	16.3424		1082.08	319.667
ANK3	10	60026298	60733490	-	ENSG00000151150	7.25818e-17	7.9048e-15	2.11545	4.33325	5.79311	1.79105		723.231	209.056
PPFIA4	1	203026498	203078740	+	ENSG00000143847	1.86619e-10	6.99506e-09	2.11815	4.34138	3.15247	0.972976		147.308	42.6667
CTD-2330J20.2	15	58065225	58071043	+	ENSG00000259285	5.22652e-08	1.22976e-06	2.12391	4.35873	3.32094	1.00075		14.3846	4.05556
STEAP3	2	119223831	119265652	+	ENSG00000115107	1.74665e-23	4.78682e-21	2.1269	4.36779	30.2895	9.24284		667.769	189.944
RP3-377H17.2	12	4838955	4842675	+	ENSG00000255608	7.20268e-05	0.000828705	2.14952	4.43679	1.8991	0.587124		5.23077	1.5
ADM	11	10304680	10307397	+	ENSG00000148926	2.86778e-07	5.7901e-06	2.15008	4.43854	12.8918	4.10857		176.154	48.2778
STK38L	12	27243968	27325959	+	ENSG00000211455	1.15036e-25	4.09172e-23	2.15364	4.4495	17.9935	5.44432		615.462	168.167
AC093850.2	2	215718043	215719424	+	ENSG00000230838	3.53157e-06	5.65508e-05	2.15739	4.46107	2.17656	0.682495		6.76923	1.94444
GALNT16	14	69259277	69357033	+	ENSG00000100626	3.81194e-14	2.80115e-12	2.16794	4.49381	6.18421	1.89497		329.923	91.7778
DSG2	18	31498043	31549008	+	ENSG00000046604	1.36425e-13	9.05035e-12	2.17167	4.50544	4.21038	1.2937		127.692	35.7778
TPD52	8	80034868	80231232	-	ENSG00000076554	4.22995e-13	2.55286e-11	2.17298	4.50953	2.41713	0.700343		95.7692	25.4444
CDO1	5	115804733	115816954	-	ENSG00000129596	4.41428e-19	6.67835e-17	2.17339	4.51083	180.225	52.6289		1935.54	525.5
SLC7A5	16	87830023	87869488	-	ENSG00000103257	1.8073e-07	3.78616e-06	2.17685	4.52167	1.31903	0.402492		30.3077	8.61111
PPP1R3C	10	91628442	91633054	-	ENSG00000119938	1.03365e-13	6.99591e-12	2.19429	4.57664	310.616	89.71		3907.23	1030.5
LAMC3	9	131009082	131094473	+	ENSG00000050555	4.5586e-07	8.87692e-06	2.19901	4.59165	2.35045	0.678979		90.4615	22.8333
RP5-1059L7.1	20	57710183	57712780	+	ENSG00000278709	5.75863e-11	2.35955e-09	2.19922	4.59231	1.94147	0.571701		24.8462	6.88889
RP11-4C20.4	10	127934698	127936167	+	ENSG00000227076	0.00282102	0.0196748	2.20052	4.59645	1.12692	0.350801		2	0.555556
SERPINA3	14	94592058	94624646	+	ENSG00000273259	1.71127e-06	2.93116e-05	2.20653	4.61565	178.887	49.9256		5601.08	1491.78
LINC01258	4	38420662	38523180	-	ENSG00000249534	3.83569e-08	9.27976e-07	2.20741	4.61845	1.47	0.424719		14.5385	4
COLGALT2	1	183929854	184037729	-	ENSG00000198756	8.72676e-10	2.88605e-08	2.20852	4.62202	33.024	9.4191		1144.92	304
WNT16	7	121325367	121341104	+	ENSG00000002745	0.0016182	0.0123809	2.22614	4.6788	1.72966	0.454419		28.4615	6.66667
RP11-680F20.9	11	125903247	125938916	-	ENSG00000255027	7.76826e-05	0.000887365	2.23012	4.69173	1.12827	0.356629		5.30769	1.5
OGN	9	92383967	92404696	-	ENSG00000106809	1.01463e-10	3.96772e-09	2.23565	4.70975	250.354	72.5407		4019.85	1088.22
ALDH1A2	15	57953424	58497866	-	ENSG00000128918	1.35198e-12	7.5565e-11	2.26061	4.79195	9.03876	2.48726		381.923	100.833
RP11-363J20.2	14	69239166	69260567	-	ENSG00000258520	1.11726e-06	1.9987e-05	2.27104	4.82672	3.29849	0.925453		9.30769	2.44444
SLC38A3	3	50205246	50221486	+	ENSG00000188338	2.02212e-05	0.000266914	2.27409	4.83694	21.7892	6.0584		415.538	110.278
PLA2G2A	1	19975431	19980416	-	ENSG00000188257	1.17834e-15	1.0648e-13	2.27485	4.83947	427.602	115.998		3456.62	915.389
ANGPTL7	1	11189341	11195981	+	ENSG00000171819	1.56351e-06	2.7002e-05	2.29355	4.90262	53.6497	15.954		602.462	146.389
TUBB2B	6	3224261	3231730	-	ENSG00000137285	1.08171e-13	7.27705e-12	2.30492	4.94142	11.2286	3.02116		118.923	30.3333
ENO1-IT1	1	8875788	8878007	-	ENSG00000236269	8.85582e-06	0.000128569	2.30713	4.94896	1.66211	0.44452		6.38462	1.55556
MT1F	16	56657694	56660698	+	ENSG00000198417	3.33309e-20	5.83466e-18	2.3154	4.97742	8.91443	2.38044		81.6154	20
PCSK1N	X	48831094	48835633	-	ENSG00000102109	0.00287495	0.0199695	2.32032	4.99441	2.11529	0.572751		14.2308	3.33333
RP1-41C23.2	17	31533171	31533938	-	ENSG00000278977	4.35429e-05	0.000529402	2.35138	5.1031	1.41838	0.355736		5.38462	1.33333
LTF	3	46435645	46485234	-	ENSG00000012223	0.00205822	0.0151578	2.36908	5.16612	3.68458	0.387733		67.0769	7.61111
ADSSL1	14	104724186	104747325	+	ENSG00000185100	8.08978e-19	1.15099e-16	2.37107	5.17323	2.58037	0.688548		73.2308	18.0556
FN1	2	215360440	215436172	-	ENSG00000115414	2.8e-45	8.825e-42	2.3853	5.22454	3240.3	864.627		274771	67306.6
CLEC18B	16	74408270	74421953	-	ENSG00000140839	2.00298e-06	3.37719e-05	2.38615	5.22759	1.44192	0.365788		22.3077	5.22222
SERPINA1	14	94376747	94390693	-	ENSG00000197249	3.98479e-09	1.15552e-07	2.39512	5.2602	129.123	32.5026		3104.77	716.167
ID2	2	8678845	8684453	+	ENSG00000115738	5.60456e-29	3.07194e-26	2.39764	5.26939	50.8079	13.1771		547.615	128.944
AC144450.1	2	1546665	1620113	-	ENSG00000228613	0.000842767	0.0070639	2.40563	5.29867	1.38698	0.335319		5.38462	1.22222
LINC01105	2	5932687	6001275	+	ENSG00000232044	6.19676e-12	3.06492e-10	2.41391	5.32916	1.69612	0.424051		68.4615	15.5
BAALC	8	103140710	103230305	+	ENSG00000164929	3.25178e-08	7.98848e-07	2.42295	5.36267	2.93121	0.753115		58.2308	13.2222
DDIT4L	4	100185870	100190782	-	ENSG00000145358	3.58685e-17	4.01092e-15	2.4299	5.38856	20.829	5.23793		308	68.9444
RP11-388P9.2	10	60050668	60060743	+	ENSG00000232682	8.15116e-20	1.35589e-17	2.44169	5.43279	9.37016	2.36584		73.2308	17.2778
FGF1	5	142592178	142698070	-	ENSG00000113578	5.00364e-10	1.73006e-08	2.44219	5.43465	13.1775	3.19826		340.692	75.5
PID1	2	228850526	229271285	-	ENSG00000153823	5.28907e-20	8.97665e-18	2.45938	5.49979	32.9499	8.09361		543.385	122.444
ABCC8	11	17392885	17476845	-	ENSG00000006071	7.29216e-09	2.0067e-07	2.47567	5.56224	1.32995	0.314669		44.1538	9.88889
TRIM29	11	120111275	120185529	-	ENSG00000137699	1.09724e-18	1.53499e-16	2.47944	5.57682	1.81643	0.45622		92.2308	20.8333
DNAH11	7	21543215	21901839	+	ENSG00000105877	2.65747e-14	2.0422e-12	2.48252	5.58873	3.43806	0.848439		266.769	59.8333
ANGPTL4	19	8363289	8374373	+	ENSG00000167772	4.38708e-09	1.25907e-07	2.49263	5.62802	41.1837	10.1026		498.538	105.722
LINC01114	2	104746638	104757719	-	ENSG00000234177	1.75414e-06	2.994e-05	2.49491	5.63694	1.52907	0.354583		26.6154	6.05556
SMOC2	6	168441151	168673445	+	ENSG00000112562	3.25916e-08	7.99487e-07	2.49612	5.64166	163.963	37.5854		3249.08	685.889
AQP3	9	33441154	33447611	-	ENSG00000165272	6.41993e-22	1.40566e-19	2.51289	5.70764	19.0417	4.53446		264.692	59.6111
PRELP	1	203475828	203491352	+	ENSG00000188783	3.48901e-12	1.80861e-10	2.52485	5.75515	932.949	215.365		26317.2	5536.94
RP11-318M2.3	8	103228425	103229314	-	ENSG00000253851	0.000192524	0.00196431	2.53287	5.78721	3.8875	0.972712		11.2308	2.44444
SLC39A14	8	22367249	22434129	+	ENSG00000104635	5.27507e-36	5.87907e-33	2.5601	5.89747	101.97	23.0333		3455.38	724.722
PFKFB4	3	48517684	48562015	-	ENSG00000114268	2.19045e-17	2.51676e-15	2.57379	5.95371	5.10017	1.21298		149.538	31.8889
POPDC3	6	105158280	105179995	-	ENSG00000132429	8.70495e-11	3.45132e-09	2.57523	5.95965	1.41159	0.332435		13.4615	2.83333
LINC00607	2	215611563	215843722	-	ENSG00000235770	5.62373e-21	1.04461e-18	2.57892	5.97492	1.73458	0.413453		47.9231	10.2222
SERPINE2	2	223975112	224039319	-	ENSG00000135919	1.70904e-12	9.33688e-11	2.61659	6.13301	27.3855	6.30024		1179.08	238.389
RP11-104H15.7	17	7420103	7444081	+	ENSG00000262880	1.25775e-07	2.72363e-06	2.64525	6.25604	1.27064	0.273625		11.9231	2.55556
SHC4	15	48823735	48963444	-	ENSG00000185634	2.11406e-10	7.82764e-09	2.65906	6.31623	3.84281	0.762319		113.538	20.8333
AC012442.5	2	112589040	112614431	+	ENSG00000243389	0.000169474	0.00175484	2.67194	6.37285	0.971144	0.180722		2	0.333333
ACKR2	3	42804752	42887974	+	ENSG00000144648	5.38394e-10	1.85579e-08	2.68335	6.42344	5.24308	1.07488		141.846	25.6667
HS3ST3B1	17	14301083	14349404	+	ENSG00000125430	2.87506e-07	5.8013e-06	2.72869	6.62853	2.27041	0.455546		60	11.0556
FAM132B	2	238158982	238168900	+	ENSG00000178752	4.77798e-10	1.65718e-08	2.78256	6.88071	1.10391	0.221511		19.3846	3.66667
PAPSS2	10	87659613	87747705	+	ENSG00000198682	8.29598e-25	2.5923e-22	2.79171	6.92452	102.22	19.5186		2022.08	355.778
PTGES	9	129738331	129753047	-	ENSG00000148344	7.07819e-14	4.9407e-12	2.79532	6.94185	32.6952	6.56979		300.692	55.1667
RP3-495K2.2	6	169034197	169035642	-	ENSG00000229720	1.09173e-06	1.96037e-05	2.81065	7.01599	1.42526	0.297288		6.15385	1.16667
COMP	19	18782773	18791314	-	ENSG00000105664	3.47345e-14	2.58077e-12	2.82727	7.09728	14294.4	2692.74		217677	37918.4
MPO	17	58269856	58280935	-	ENSG00000005381	1.59629e-06	2.75114e-05	2.8469	7.19452	3.28881	0.207717		49.7692	3.33333
STC2	5	173314713	173329503	-	ENSG00000113739	6.88574e-07	1.2934e-05	2.85826	7.25138	28.7967	5.18578		857.615	146.611
VEGFA	6	43770184	43786487	+	ENSG00000112715	4.06939e-24	1.19351e-21	2.89475	7.43717	1.89875	0.362581		134.538	22.6111
EGLN3	14	33924231	34462774	-	ENSG00000129521	1.05957e-27	4.85296e-25	2.90676	7.49931	10.0532	1.81528		369.385	59.2778
SPAG4	20	35615892	35621049	+	ENSG00000061656	9.33797e-12	4.47941e-10	2.91414	7.53776	2.66745	0.49652		28.5385	5
LINC00545	13	30882551	30883395	+	ENSG00000236094	0.00283897	0.0197793	2.91595	7.54722	1.56972	0.255231		3.23077	0.555556
RP11-609N14.1	16	10351440	10352752	-	ENSG00000260756	1.21511e-07	2.63812e-06	2.94962	7.72544	2.03637	0.353131		12.6923	2
RP11-57C13.3	10	87610163	87660003	-	ENSG00000196566	2.07075e-13	1.33402e-11	2.96028	7.78276	6.44912	1.0487		23.1538	3.61111
RP1-125N5.2	6	168716606	168723495	+	ENSG00000235815	2.08947e-05	0.000274828	2.97264	7.8497	1.71592	0.286236		4.76923	0.777778
RELN	7	103471784	103989516	-	ENSG00000189056	3.31995e-10	1.18825e-08	3.01602	8.08931	2.21578	0.381677		135.154	21.8333
CILP	15	65194758	65211488	-	ENSG00000138615	2.62842e-13	1.66048e-11	3.01684	8.0939	3736.37	611.592		103813	15748.6
USH1C	11	17493895	17544416	-	ENSG00000006611	2.17997e-08	5.54698e-07	3.02331	8.1303	1.11021	0.186819		27	3.94444
CHI3L2	1	111200771	111243440	+	ENSG00000064886	3.67888e-09	1.0752e-07	3.05099	8.28778	277.915	43.6053		4305.23	656.222
RP11-86K22.2	15	57990217	57990636	-	ENSG00000274719	1.36834e-05	0.000188817	3.08171	8.4662	1.65492	0.271096		3.30769	0.5
GLB1L3	11	134274245	134319564	+	ENSG00000166105	5.68235e-25	1.88108e-22	3.0984	8.56467	1.20506	0.185143		53.1538	7.83333
[truncated: 29 more rows]

## Sheet: NormCounts(FPKM)AllGroups
Gene	Chromosome	Start	End	Probe Strand	ID	OA	HC	CL
COMP	19	18782773	18791314	-	ENSG00000105664	14294.4	2346.24	3039.23
CILP	15	65194758	65211488	-	ENSG00000138615	3736.37	482.364	740.826
CLU	8	27596917	27615031	-	ENSG00000120885	3357.16	1500.93	1394.01
FN1	2	215360440	215436172	-	ENSG00000115414	3240.3	792.583	936.671
C2orf40	2	106063246	106078159	+	ENSG00000119147	2378	694.5	989.8
MGP	12	14881181	14885926	-	ENSG00000111341	2005.23	857.46	625.245
FMOD	1	203340628	203351489	-	ENSG00000122176	1800.33	519.782	641.546
LUM	12	91102629	91111831	-	ENSG00000139329	1359.39	536.128	582.55
CYTL1	4	5014586	5019472	-	ENSG00000170891	1245.68	1285.39	1109.09
COL2A1	12	47972965	48004486	-	ENSG00000139219	1240.49	894.451	1223.35
BGN	X	153494939	153509554	+	ENSG00000182492	1122.74	607.892	660.833
FGFBP2	4	15960243	15969309	-	ENSG00000137441	1047.61	483.352	567.114
RP5-940J5.9	12	6537794	6538370	-	ENSG00000269968	1016.19	494.562	738.769
COL3A1	2	188974320	189012746	+	ENSG00000168542	985.856	788.356	1279.09
PRELP	1	203475828	203491352	+	ENSG00000188783	932.945	182.555	248.173
DCN	12	91140484	91183123	-	ENSG00000011465	930.129	334.407	336.687
CHAD	17	50464496	50468966	-	ENSG00000136457	803.264	538.657	514.738
FTL	19	48965301	48966878	+	ENSG00000087086	794.383	1354.84	2652.74
RP11-124N14.3	10	17233325	17234833	-	ENSG00000234961	758.133	993.038	1349.16
ACAN	15	88803443	88875354	+	ENSG00000157766	569.073	187.962	180.679
CHI3L1	1	203178931	203186749	-	ENSG00000133048	537.697	183.107	146.035
SPARC	5	151661096	151687165	-	ENSG00000113140	500.498	912.858	1242.48
CTGF	6	131948176	131951373	-	ENSG00000118523	479.13	372.48	378.242
GAPDH	12	6533927	6538374	+	ENSG00000111640	453.163	217.942	326.722
PLA2G2A	1	19975431	19980416	-	ENSG00000188257	427.603	127.281	104.745
RP11-290D2.6	13	45340039	45341183	+	ENSG00000273149	419.991	456.91	487.91
VIM	10	17228259	17237593	+	ENSG00000026025	401.293	540.588	723.382
GPX3	5	151020438	151028993	+	ENSG00000211445	400.05	207.036	164.69
RP11-498C9.2	17	81843165	81843958	+	ENSG00000262831	356.938	192.094	234.188
CDR1	X	140782405	140784871	-	ENSG00000184258	352.976	163.96	161.062
PPP1R3C	10	91628442	91633054	-	ENSG00000119938	310.618	95.303	84.1082
TNFRSF11B	8	118923557	118952200	-	ENSG00000164761	305.051	25.8594	33.8537
CHI3L2	1	111200771	111243440	+	ENSG00000064886	277.921	40.0252	47.2044
VIM-AS1	10	17214239	17229985	-	ENSG00000229124	269.282	334.469	462.778
HTRA1	10	122461525	122514908	+	ENSG00000166033	252.637	105.076	169.211
OGN	9	92383967	92404696	-	ENSG00000106809	250.352	71.6799	73.4023
PCOLCE2	3	142815922	142889203	-	ENSG00000163710	234.153	82.5253	101.959
ENO1	1	8861002	8879249	-	ENSG00000074800	232.457	85.6441	130.813
PSAP	10	71816298	71851369	-	ENSG00000197746	229.031	314.757	379.752
RPS12	6	132814441	132817564	+	ENSG00000112306	224.836	261.235	281.127
MALAT1	11	65497762	65506516	+	ENSG00000251562	217.202	387.065	330.215
ASPN	9	92456205	92482506	-	ENSG00000106819	211.072	77.084	124.483
FIBIN	11	26994184	26996121	+	ENSG00000176971	206.666	90.2859	106.4
S100A6	1	153534599	153536244	-	ENSG00000197956	193.194	274.611	441.035
RP11-295K3.1	11	1747806	1759051	-	ENSG00000250644	190.073	182.836	252.517
CLEC3A	16	78022515	78066761	+	ENSG00000166509	189.846	109.972	121.929
RPL8	8	144789765	144792587	-	ENSG00000161016	189.781	186.74	198.568
LDHA	11	18394388	18408425	+	ENSG00000134333	181.66	56.938	74.7225
RPS11	19	49496365	49499689	+	ENSG00000142534	181.635	205.32	241.796
SCRG1	4	173384701	173406380	-	ENSG00000164106	180.588	68.4366	72.5736
ANGPTL2	9	127087332	127122883	-	ENSG00000136859	180.519	83.8684	120.399
CDO1	5	115804733	115816954	-	ENSG00000129596	180.201	51.1524	54.1056
SERPINA3	14	94592058	94624646	+	ENSG00000273259	178.886	56.9369	42.9156
RPS6	9	19375715	19380254	-	ENSG00000137154	170.631	160.865	176.668
FRZB	2	182833275	182867162	-	ENSG00000162998	166.782	122.105	86.1812
SMOC2	6	168441151	168673445	+	ENSG00000112562	163.959	30.5071	44.6722
RP11-442H21.2	10	72274915	72275980	-	ENSG00000269926	161.717	160.712	192.763
CFH	1	196651878	196747504	+	ENSG00000000971	159.646	130.739	63.0278
EEF2	19	3976056	3985469	-	ENSG00000167658	158.613	147.814	165.031
EEF1A1	6	73515750	73523797	-	ENSG00000156508	154.587	136.222	162.3
RPS4X	X	72255679	72277300	-	ENSG00000198034	142.826	135.908	170.946
ACTG1	17	81509971	81523847	-	ENSG00000184009	141.667	271.808	368.893
MT2A	16	56608199	56609497	+	ENSG00000125148	136.709	67.6435	90.3841
P4HB	17	81843159	81860694	-	ENSG00000185624	136.641	71.163	82.5483
RPL19	17	39200283	39204727	+	ENSG00000108298	134.079	146.784	177.082
COL1A2	7	94394561	94431232	+	ENSG00000164692	131.412	579.858	738.718
TIMP1	X	47582313	47586789	+	ENSG00000102265	130.178	98.4662	129.726
SERPINA1	14	94376747	94390693	-	ENSG00000197249	129.124	30.0067	34.9927
RPL3	22	39312882	39320389	-	ENSG00000100316	127.986	118.098	129.164
HSP90AB1	6	44246166	44253888	+	ENSG00000096384	125.38	104.852	117.004
LAPTM4A	2	20032650	20052028	-	ENSG00000068697	124.289	127.564	135.127
ACTB	7	5527151	5563784	-	ENSG00000075624	121.564	304.388	443.665
IBSP	4	87799581	87812435	+	ENSG00000029559	120.207	455.754	507.21
SERPINA5	14	94561442	94593120	+	ENSG00000188488	116.524	41.9016	35.1921
DDIT4	10	72273920	72276036	+	ENSG00000168209	115.423	114.998	137.075
NNMT	11	114257787	114313285	+	ENSG00000166741	112.138	55.4041	62.1657
CTSD	11	1752752	1763992	-	ENSG00000117984	110.537	107.015	146.983
PGK1	X	78065188	78129296	+	ENSG00000102144	109.218	35.5688	50.3259
NDUFA4L2	12	57234903	57240715	-	ENSG00000185633	108.812	41.279	54.7318
S100A10	1	151982915	151994390	-	ENSG00000197747	106.978	155.996	248.568
S100B	21	46598962	46605208	-	ENSG00000160307	106.503	52.1407	47.217
TPT1	13	45333471	45341370	-	ENSG00000133112	106.264	121.782	122.754
RP11-343H19.2	16	56682470	56687807	+	ENSG00000259827	106.114	56.346	67.8838
CNBP	3	129169484	129183922	-	ENSG00000169714	105.225	120.096	123.402
C12orf60	12	14803572	14906586	+	ENSG00000182993	105.059	44.4271	32.3244
MIA	19	40771648	40777490	+	ENSG00000261857	102.795	51.1546	45.676
PAPSS2	10	87659613	87747705	+	ENSG00000198682	102.214	17.7495	21.2636
SLC39A14	8	22367249	22434129	+	ENSG00000104635	101.97	23.5288	22.5479
LGALS3	14	55124110	55145413	+	ENSG00000131981	100.312	101.676	134.43
SLC29A1	6	44219505	44234151	+	ENSG00000112759	100.058	68.0245	79.3904
HSPA5	9	125234853	125241330	-	ENSG00000044574	99.9196	51.3773	55.7368
PRG4	1	186296279	186314562	+	ENSG00000116690	99.888	706.323	779.156
RPL13A	19	49487554	49492308	+	ENSG00000142541	99.1139	114.583	135.723
HSP90B1	12	103930107	103953645	+	ENSG00000166598	97.9135	67.8917	67.7015
RPL5	1	92832025	92841924	+	ENSG00000122406	97.5083	109.203	121.525
CALR	19	12938578	12944489	+	ENSG00000179218	97.3643	72.8437	89.0585
CTB-102L5.4	19	38289151	38304910	+	ENSG00000267748	97.3106	37.7989	40.497
CD55	1	207321508	207360966	+	ENSG00000196352	95.0061	30.3777	37.4057
CTD-2545G14.7	17	7240427	7244635	-	ENSG00000262526	93.716	101.995	131.976
RPL11	1	23691779	23696425	+	ENSG00000142676	92.8867	113.35	130.031
MAGED2	X	54807599	54816012	+	ENSG00000102316	92.1314	76.5075	86.2626
PRDX1	1	45511036	45523047	-	ENSG00000117450	91.8408	89.6559	126.623
S100A4	1	153543613	153550136	-	ENSG00000196154	90.9174	174.014	325.245
ISLR	15	74173671	74176872	+	ENSG00000129009	89.6158	84.7764	99.7394
CILP2	19	19538248	19546659	+	ENSG00000160161	88.8739	38.5674	52.2863
CTD-2033D15.3	15	39588357	39588882	-	ENSG00000278621	87.7482	92.1062	59.1914
GALNT15	3	16174649	16231992	+	ENSG00000131386	87.6929	36.2615	30.0756
ABI3BP	3	100749156	100993515	-	ENSG00000154175	87.2487	43.1024	58.6416
WWP2	16	69762306	69941741	+	ENSG00000198373	87.1429	35.9145	33.8392
TNC	9	115019578	115118257	-	ENSG00000041982	87.1303	82.7236	90.4488
ALDOA	16	30053090	30070457	+	ENSG00000149925	86.918	52.5845	71.3262
CRTAC1	10	97865000	98030828	-	ENSG00000095713	86.3952	103.499	142.344
CD63	12	55725323	55729707	-	ENSG00000135404	86.2566	109.806	143.087
HBB	11	5225464	5229395	-	ENSG00000244734	86.1201	1.92039	1.79319
CYR61	1	85580761	85583962	+	ENSG00000142871	83.6012	42.5322	44.0551
OMD	9	92414245	92424461	-	ENSG00000127083	83.5606	33.191	25.4507
PPIB	15	64155812	64163205	-	ENSG00000166794	83.481	85.4749	117.075
RPLP1	15	69452784	69456194	+	ENSG00000137818	83.2185	83.5053	97.4948
MT1X	16	56682424	56684196	+	ENSG00000187193	83.0439	44.9244	57.8651
LRP1	12	57128493	57213351	+	ENSG00000123384	82.9554	66.3358	68.8947
IFITM1	11	313506	315272	+	ENSG00000185885	82.8325	69.6061	77.5492
RPS25	11	119015712	119018691	-	ENSG00000118181	82.765	79.9944	98.7413
RPS8	1	44775251	44778779	+	ENSG00000142937	81.3337	87.6296	101.672
TSPO	22	43151514	43163242	+	ENSG00000100300	81.2913	75.6023	111.677
FTH1	11	61959718	61967660	-	ENSG00000167996	81.2085	129.359	151.883
RPN2	20	37178410	37241623	+	ENSG00000118705	80.9448	52.1033	59.5263
MIA-RAB4B	19	40771648	40786685	+	ENSG00000268975	78.6809	40.401	36.3829
RPS5	19	58386400	58394806	+	ENSG00000083845	77.3014	84.5333	95.6407
FHL1	X	136147400	136211359	+	ENSG00000022267	76.6056	62.7486	73.9557
PMP22	17	15229777	15265326	-	ENSG00000109099	76.2974	78.6877	99.266
RPL41	12	56116586	56117943	+	ENSG00000229117	75.8217	85.903	100.7
RPL10A	6	35468408	35470785	+	ENSG00000198755	75.8049	90.7726	102.764
LECT1	13	52703264	52739812	-	ENSG00000136110	75.583	20.9858	24.6748
SOD1	21	31659622	31668931	+	ENSG00000142168	75.524	52.927	68.3161
COL5A2	2	189031896	189179879	-	ENSG00000204262	72.8663	64.6295	94.0053
A2M	12	9067664	9116229	-	ENSG00000175899	72.1432	74.8844	83.5934
RPS13	11	17074389	17077787	-	ENSG00000110700	72.0263	80.3569	90.7724
TPI1	12	6867119	6870948	+	ENSG00000111669	70.8926	33.4986	47.5381
NME2	17	51153590	51171744	+	ENSG00000011052	70.8915	69.7054	95.2704
LAMB2	3	49121114	49133118	-	ENSG00000172037	70.3931	57.5008	75.3859
IFITM3	11	319669	327537	-	ENSG00000142089	69.4709	97.6275	116.724
RPL4	15	66498015	66524532	-	ENSG00000174444	68.8274	65.4868	73.3233
THBS1	15	39581079	39599466	+	ENSG00000137801	68.7122	81.9804	51.1849
CTSK	1	150796208	150808323	-	ENSG00000143387	68.25	447.409	283.847
EEF1G	11	62559601	62574086	-	ENSG00000254772	67.4473	56.4621	66.4609
VKORC1	16	31090842	31095980	-	ENSG00000167397	67.2838	37.9189	57.9854
SRPX2	X	100644218	100671299	+	ENSG00000102359	67.2263	20.1385	21.4475
ANXA5	4	121667955	121697113	-	ENSG00000164111	66.8131	80.4129	123.707
RPS20	8	56067295	56074581	-	ENSG00000008988	66.7129	69.9358	78.2902
DSTN	20	17569863	17609919	+	ENSG00000125868	66.5836	62.136	69.1818
TIMP4	3	12153051	12159351	-	ENSG00000157150	66.487	32.719	28.6071
P4HA1	10	73007217	73096974	-	ENSG00000122884	66.3258	32.4826	33.0079
PRDX4	X	23664262	23686399	+	ENSG00000123131	65.9892	38.3811	47.3361
ID1	20	31605283	31606515	+	ENSG00000125968	65.9392	69.0174	66.7216
SH3BGRL3	1	26279176	26281522	+	ENSG00000142669	65.8828	65.6549	92.0105
TSC22D3	X	107713221	107777342	-	ENSG00000157514	65.5487	73.5042	87.7244
CCDC80	3	112604560	112649530	-	ENSG00000091986	65.4931	33.728	54.4699
HAPLN1	5	83637805	83721613	-	ENSG00000145681	65.3503	41.1545	34.5565
OAZ1	19	2269509	2273490	+	ENSG00000104904	64.9927	57.8921	77.6696
TXNIP	1	145992435	145996600	-	ENSG00000265972	64.879	144.868	135.094
ARF1	1	228082660	228099212	+	ENSG00000143761	64.4865	70.4649	80.5216
RPLP2	11	809647	812880	+	ENSG00000177600	64.2391	77.795	87.0886
CD9	12	6199715	6238271	+	ENSG00000010278	63.3892	111.193	137.062
RPL7A	9	133348214	133351426	+	ENSG00000148303	63.1383	62.6187	74.8423
RPLP0	12	120196686	120201235	-	ENSG00000089157	62.8891	55.5367	63.5885
ITGA10	1	145891208	145910189	-	ENSG00000143127	62.839	47.6939	43.3228
RP11-138I1.4	17	16382152	16382669	-	ENSG00000265401	62.8347	73.7213	109.827
IVNS1ABP	1	185296388	185317329	-	ENSG00000116679	62.765	37.9426	37.2859
SLC25A6	X	1386152	1392724	-	ENSG00000169100	62.1476	82.1423	93.9053
ANXA1	9	73151757	73170393	+	ENSG00000135046	61.4193	64.4125	96.916
RPL17-C18orf32	18	49481681	49491586	-	ENSG00000215472	61.3879	60.2212	71.1274
DUSP1	5	172768090	172771195	-	ENSG00000120129	61.3032	60.5539	100.799
RP11-728F11.4	11	117833719	117838942	+	ENSG00000254528	60.6301	34.5719	40.2755
AHNAK	11	62433542	62556235	-	ENSG00000124942	60.4355	103.663	109.964
EIF1	17	41688885	41692668	+	ENSG00000173812	59.4689	60.3395	64.4523
EID1	15	48877886	48880183	+	ENSG00000255302	59.1993	50.959	52.3769
GSTP1	11	67583595	67586660	+	ENSG00000084207	59.0871	53.3458	73.0109
RCN3	19	49527618	49546962	+	ENSG00000142552	58.4921	48.023	60.9439
DAD1	14	22564905	22589269	-	ENSG00000129562	58.4354	57.0061	71.0818
IFITM2	11	307631	315272	+	ENSG00000185201	57.8589	68.5419	90.1454
PAM	5	102753981	103031105	+	ENSG00000145730	57.827	49.5839	45.6948
TMEM59	1	54031663	54053504	-	ENSG00000116209	57.7773	45.1057	49.1008
CTD-2033D15.1	15	39593580	39594231	-	ENSG00000259279	57.3792	69.305	48.3128
BHLHE40	3	4979116	4985323	+	ENSG00000134107	57.1088	29.8054	28.4462
SERINC1	6	122443354	122471822	-	ENSG00000111897	56.6763	61.2499	63.8961
RPS16	19	39433207	39435948	-	ENSG00000105193	56.6568	69.708	81.2401
PTTG1IP	21	44849585	44873903	-	ENSG00000183255	56.6349	38.6509	48.428
GNB2L1	5	181236909	181248096	-	ENSG00000204628	56.3888	70.5724	86.6735
PROCR	20	35172073	35177362	+	ENSG00000101000	55.6534	28.335	32.1268
C1S	12	6988259	7071032	+	ENSG00000182326	55.5367	61.2875	62.0948
DPT	1	168695459	168729264	-	ENSG00000143196	55.5197	74.2712	162.134
RHOA	3	49359145	49412998	-	ENSG00000067560	55.3236	98.5236	132.721
RPS21	20	62387116	62388520	+	ENSG00000171858	55.2534	56.8163	70.9101
CD99	X	2691179	2741309	+	ENSG00000002586	55.0976	64.579	89.947
MT1G	16	56666731	56668065	-	ENSG00000125144	54.8851	4.56092	6.21727
RP11-69I8.3	6	131950946	132077393	+	ENSG00000227220	54.1497	39.3432	51.1792
ANGPTL7	1	11189341	11195981	+	ENSG00000171819	53.6509	6.42598	25.498
EFEMP1	2	55865967	55924139	-	ENSG00000115380	53.3877	30.1931	28.7938
PEBP1	12	118135858	118145584	+	ENSG00000089220	52.9577	55.1891	59.1883
APOD	3	195568702	195584205	-	ENSG00000189058	52.7725	202.212	59.2403
BRK1	3	10115592	10127190	+	ENSG00000254999	52.5303	63.0238	77.4424
TSC22D1	13	44432143	44577147	-	ENSG00000102804	51.8435	42.9614	33.4407
RP11-1035H13.3	16	18788063	18801519	-	ENSG00000260342	51.3274	69.0305	75.0286
LOXL3	2	74532414	74555690	-	ENSG00000115318	51.3101	15.0199	17.6699
RP11-571M6.7	12	57694132	57721510	-	ENSG00000257342	51.2367	40.4269	45.952
ITM2C	2	230864639	230879248	+	ENSG00000135916	50.8203	25.0864	23.9595
ID2	2	8678845	8684453	+	ENSG00000115738	50.8062	11.3822	14.9513
DDX5	17	64499616	64508199	-	ENSG00000108654	50.7508	74.8879	83.7712
HILPDA	7	128455849	128458418	+	ENSG00000135245	49.9818	6.0543	8.02842
PRDX5	11	64318088	64321811	+	ENSG00000126432	49.58	48.9818	65.8821
SPP1	4	87975650	87983426	+	ENSG00000118785	49.5644	292.765	227.259
RABAC1	19	41956681	41959390	-	ENSG00000105404	49.4236	37.0055	53.5841
TMED10	14	75131470	75176631	-	ENSG00000170348	49.3381	35.0723	34.2182
PKM	15	72199029	72231822	-	ENSG00000067225	49.3157	25.3111	32.7109
RPS23	5	82273358	82278577	-	ENSG00000186468	48.9625	54.215	59.6746
NEAT1	11	65422774	65445540	+	ENSG00000245532	48.9536	88.2463	79.3035
COX8A	11	63974607	63976543	+	ENSG00000176340	48.8405	56.9105	72.9663
PIGT	20	45416077	45426244	+	ENSG00000124155	48.4197	43.3294	52.5731
RPL15	3	23916545	23923692	+	ENSG00000174748	48.2697	50.3281	49.2532
PCOLCE	7	100602177	100608175	+	ENSG00000106333	47.6968	108.942	130.063
COL11A1	1	102876467	103108496	-	ENSG00000060718	47.042	25.1439	26.4811
SAT1	X	23783158	23786226	+	ENSG00000130066	47.0062	67.501	88.0899
GRN	17	44345246	44353102	+	ENSG00000030582	46.984	94.8756	123.098
OST4	2	27070472	27071773	-	ENSG00000228474	46.8586	40.9369	58.9421
DYX1C1-CCPG1	15	55355248	55498360	-	ENSG00000261771	46.6953	37.6661	37.4374
SOD3	4	24789912	24800842	+	ENSG00000109610	46.4508	31.7694	28.8835
SSR3	3	156540140	156555184	-	ENSG00000114850	46.3885	44.492	39.0204
FAM46A	6	81491439	81752774	-	ENSG00000112773	46.2273	24.7251	30.7707
SPINT2	19	38244035	38292614	+	ENSG00000167642	46.0439	17.8096	18.9165
ATRAID	2	27212027	27217178	+	ENSG00000138085	46.0277	34.9223	41.2696
SARAF	8	30063012	30083208	-	ENSG00000133872	45.9334	41.4038	42.6323
DAP	5	10679230	10761272	-	ENSG00000112977	45.9026	35.0959	34.765
CRTAP	3	33113979	33147773	+	ENSG00000170275	45.8896	41.1449	43.9286
MORF4L2	X	103675496	103688158	-	ENSG00000123562	45.8733	32.8378	35.3175
RP11-203J24.9	9	127867864	127886787	-	ENSG00000257524	45.6916	35.675	42.6547
RPL10	X	154389955	154409168	+	ENSG00000147403	45.6238	49.902	61.7039
TGFBI	5	136028895	136063818	+	ENSG00000120708	45.5911	34.0765	64.2423
RPS14	5	150443190	150449756	-	ENSG00000164587	45.5633	49.559	58.1115
ATF4	22	39519695	39522685	+	ENSG00000128272	45.4308	27.422	38.2922
ACSF2	17	50426158	50474845	+	ENSG00000167107	45.2483	30.4764	28.8753
CTD-2410N18.5	5	134167170	134226071	-	ENSG00000272772	45.1714	42.1556	45.2799
RBP4	10	93591687	93601744	-	ENSG00000138207	45.1386	108.135	112.484
RPL13	16	89560657	89566828	+	ENSG00000167526	45.0657	49.0462	56.0505
KDELR2	7	6445953	6484242	-	ENSG00000136240	44.7723	45.3953	49.1966
RPL18	19	48615328	48619536	-	ENSG00000063177	44.7199	46.4219	54.6162
GALNT18	11	11270876	11622005	-	ENSG00000110328	44.5764	21.6531	24.8292
CTD-2659N19.10	19	12796823	12801849	+	ENSG00000267062	44.4527	30.2514	36.8676
DDOST	1	20651767	20661544	-	ENSG00000244038	44.3277	38.6176	46.4868
CHCHD2	7	56101569	56106576	-	ENSG00000106153	44.2646	47.2611	54.4755
MRFAP1	4	6640091	6642745	+	ENSG00000179010	43.6723	50.2467	56.4182
FAU	11	65120628	65122473	-	ENSG00000149806	43.649	53.8883	63.175
FXYD6-FXYD2	11	117820163	117876667	-	ENSG00000255245	43.4805	23.8068	28.716
PFKP	10	3066333	3137712	+	ENSG00000067057	43.4222	24.4539	36.5031
ATP5B	12	56638175	56646068	-	ENSG00000110955	43.2073	67.9259	83.934
RPS3	11	75399486	75422280	+	ENSG00000149273	43.1216	44.4008	47.613
NT5E	6	85449584	85495791	+	ENSG00000135318	43.1089	22.5308	20.247
NDUFA1	X	119871487	119876662	+	ENSG00000125356	42.7746	44.8055	64.1074
RPS27	1	153990759	153992150	+	ENSG00000177954	42.5187	52.3704	67.9455
EDF1	9	136862119	136866286	-	ENSG00000107223	42.3193	47.35	60.2381
HSPA8	11	123057489	123063230	-	ENSG00000109971	41.9851	52.3285	70.1969
CTSB	8	11842524	11869448	-	ENSG00000164733	41.9416	51.8232	103.516
C19orf10	19	4641374	4670370	-	ENSG00000074842	41.7861	28.7408	35.6097
ARL6IP5	3	69084944	69106066	+	ENSG00000144746	41.7338	51.3394	58.3566
CALU	7	128739292	128771807	+	ENSG00000128595	41.4402	35.3712	42.4946
SNORA72	8	98041726	98044121	+	ENSG00000245970	41.3107	49.1864	55.9681
ANGPTL4	19	8363289	8374373	+	ENSG00000167772	41.1894	7.50372	12.7066
ERRFI1	1	8004404	8026308	-	ENSG00000116285	40.7904	25.275	28.3706
HIST1H1E	6	26156391	26157050	+	ENSG00000168298	40.7073	36.8951	49.0259
SCARA3	8	27633868	27676776	+	ENSG00000168077	40.5446	68.7695	59.9292
TIMP3	22	32801701	32863043	+	ENSG00000100234	40.4123	74.1781	100.622
RGCC	13	41457559	41470882	+	ENSG00000102760	40.025	24.2048	33.9744
S100A11	1	152032506	152047907	-	ENSG00000163191	39.8561	68.1487	110.594
SERPING1	11	57597387	57614853	+	ENSG00000149131	39.7389	47.9216	50.2119
RP11-196G11.1	16	31083439	31094956	-	ENSG00000255439	39.7304	22.4621	33.7189
RPL27	17	42998273	43002959	+	ENSG00000131469	39.7153	53.5935	62.9108
C10orf10	10	44970981	44978810	-	ENSG00000165507	39.2523	25.9176	27.2732
NDUFB7	19	14566078	14572062	-	ENSG00000099795	39.184	51.5844	73.9313
PDIA3	15	43746392	43773279	+	ENSG00000167004	39.1744	30.7373	32.9179
F13A1	6	6144085	6321013	-	ENSG00000124491	39.1027	12.4774	17.162
GSN	9	121207794	121332843	+	ENSG00000148180	39.0737	64.5019	89.5437
DHRS3	1	12567910	12617731	-	ENSG00000162496	38.8749	21.9308	26.1234
CTC-425F1.4	19	12944118	12944487	-	ENSG00000267458	38.8225	36.7837	45.6774
GPC6	13	93226842	94407401	+	ENSG00000183098	38.7224	23.8984	18.9468
GABARAP	17	7240014	7242770	-	ENSG00000170296	38.403	42.3836	53.9372
CYBRD1	2	171522247	171558133	+	ENSG00000071967	38.3474	59.2944	57.9406
RPL36AL	14	49618519	49620685	-	ENSG00000165502	38.3416	47.443	56.3777
PDIA6	2	10783391	10837977	-	ENSG00000143870	38.022	29.7607	34.0019
RPL30	8	98024851	98046469	-	ENSG00000156482	37.9674	44.9976	50.8847
RPL17	18	49488453	49492565	-	ENSG00000265681	37.781	36.26	44.4661
MIR3654	11	62559603	62591531	-	ENSG00000255508	37.5734	31.7916	37.2893
RP1-178F15.5	1	153626332	153634340	-	ENSG00000271853	37.4002	30.6634	34.5688
ACKR3	2	236567787	236582358	+	ENSG00000144476	37.3783	46.7997	62.8374
ITIH6	X	54748899	54798240	-	ENSG00000102313	37.2355	17.0517	16.8483
PLAC9	10	80131682	80145359	+	ENSG00000189129	36.6846	50.8576	64.4993
CSPG4	15	75674322	75712848	-	ENSG00000173546	36.648	30.096	29.2434
RP11-745O10.4	12	66123917	66169985	-	ENSG00000228144	36.3345	44.9092	47.1344
KDELR3	22	38468062	38483447	+	ENSG00000100196	36.0933	28.3569	34.6119
NDUFS5	1	39026318	39034636	+	ENSG00000168653	35.9644	51.1647	72.228
ITM2B	13	48233158	48270357	+	ENSG00000136156	35.8424	51.7796	46.24
RPL7	8	73290267	73295789	-	ENSG00000147604	35.7753	34.9639	36.9388
SRSF5	14	69726900	69772005	+	ENSG00000100650	35.5923	46.6634	42.6626
MT1E	16	56625475	56627112	+	ENSG00000169715	35.581	15.6279	24.2932
WIF1	12	65050626	65121566	-	ENSG00000156076	35.4623	29.3061	17.1662
TMED9	5	177592158	177596124	+	ENSG00000184840	35.3722	22.2724	29.8186
GABARAPL2	16	75566351	75577881	+	ENSG00000034713	35.3311	25.3993	26.8131
H3F3B	17	75776434	75785893	-	ENSG00000132475	35.2154	45.5229	45.9177
ANXA2	15	60347134	60402883	-	ENSG00000182718	35.058	48.8181	80.2797
AEBP1	7	44104361	44114562	+	ENSG00000106624	34.8767	24.9412	36.467
TOMM6	6	41787662	41789898	+	ENSG00000214736	34.7294	34.6231	44.5008
OS9	12	57693955	57721557	+	ENSG00000135506	34.5968	25.5726	29.0485
PLD3	19	40348456	40380439	+	ENSG00000105223	34.5716	33.2984	41.3231
EEF1B2	2	206159585	206162928	+	ENSG00000114942	34.5257	32.2499	34.4953
PLXDC2	10	19816239	20289856	+	ENSG00000120594	34.3843	23.6924	24.4902
ITM2A	X	79360384	79367667	-	ENSG00000078596	34.1331	24.8283	27.8619
TF	3	133745956	133779006	+	ENSG00000091513	34.1039	2.90872	1.61077
UAP1	1	162561506	162599842	+	ENSG00000117143	33.9512	28.0347	32.2775
C6orf62	6	24704861	24720836	-	ENSG00000112308	33.8528	38.5407	35.3963
OAT	10	124397303	124418976	-	ENSG00000065154	33.8296	27.3079	31.3298
DDX17	22	38483440	38507660	-	ENSG00000100201	33.8195	49.6069	48.348
PARK7	1	7954291	7985505	+	ENSG00000116288	33.7479	31.7433	37.9476
RPL12	9	127447674	127451405	-	ENSG00000197958	33.6263	37.7389	45.3749
TAGLN2	1	159918107	159925732	-	ENSG00000158710	33.5922	42.7253	80.5105
FXYD6	11	117820075	117877486	-	ENSG00000137726	33.5663	19.2801	22.7923
UBB	17	16380798	16382745	+	ENSG00000170315	33.4383	40.3379	58.1162
PIGY	4	88521573	88521789	-	ENSG00000255072	33.4311	52.487	51.9244
NGFRAP1	X	103376340	103378077	+	ENSG00000166681	33.3979	31.6112	34.4199
CANX	5	179678628	179730925	+	ENSG00000127022	33.3015	33.8858	34.7333
CNN3	1	94896949	94927278	-	ENSG00000117519	33.1857	47.2538	43.044
SLC20A1	2	112645857	112663827	+	ENSG00000144136	33.1516	34.2198	20.0289
MIF	22	23894004	23895227	+	ENSG00000240972	33.0909	18.2435	22.2875
COLGALT2	1	183929854	184037729	-	ENSG00000198756	33.0288	8.89079	9.95699
S100A9	1	153357854	153361027	+	ENSG00000163220	32.9669	3.70691	12.3698
PID1	2	228850526	229271285	-	ENSG00000153823	32.9483	8.01527	8.18144
OSMR	5	38845858	38945596	+	ENSG00000145623	32.9102	14.1586	11.3977
CD59	11	33698261	33736445	-	ENSG00000085063	32.8854	32.1863	43.3169
ADIRF	10	86968192	86983934	+	ENSG00000148671	32.8289	84.2858	94.7433
TMED2	12	123584531	123598577	+	ENSG00000086598	32.8052	30.8263	31.2786
EIF3L	22	37848868	37889407	+	ENSG00000100129	32.7716	35.627	37.3432
RPS18	6	33272010	33276510	+	ENSG00000231500	32.7166	40.435	46.4963
PTGES	9	129738331	129753047	-	ENSG00000148344	32.6902	4.56723	8.55664
TMEM43	3	14124940	14143679	+	ENSG00000170876	32.5918	27.3924	33.9131
RP11-192H23.5	17	28573117	28574243	+	ENSG00000265168	32.5621	15.0522	16.0205
NME1-NME2	17	51165435	51171747	+	ENSG00000243678	32.4174	32.721	43.8431
PSMB4	1	151399534	151401944	+	ENSG00000159377	32.3328	41.4367	53.4878
PDIA4	7	149003062	149028641	-	ENSG00000155660	32.1022	22.5255	28.6294
RP11-680F20.12	11	125957900	125958652	+	ENSG00000264299	32.0032	19.9163	22.1392
PLOD2	3	146069440	146163653	-	ENSG00000152952	31.8489	12.6686	13.9527
AP000350.10	22	23862188	23895223	+	ENSG00000251357	31.8481	17.2768	21.3328
NRN1	6	5997999	6007605	-	ENSG00000124785	31.8225	14.6693	15.5551
PSMB1	6	170535117	170553341	-	ENSG00000008018	31.8212	33.6741	41.5454
PFDN5	12	53295291	53299450	+	ENSG00000123349	31.8156	37.8169	44.0675
FSTL1	3	120392293	120451253	-	ENSG00000163430	31.6691	43.4722	69.8662
RP11-618P17.4	19	34396315	34409364	+	ENSG00000266953	31.5938	18.7677	23.4018
RPS19	19	41859918	41872926	+	ENSG00000105372	31.35	37.3867	45.4774
YIPF3	6	43511827	43516990	-	ENSG00000137207	31.3468	26.6235	33.4087
C12orf57	12	6942978	6946003	+	ENSG00000111678	31.2497	36.541	43.3004
RPS27A	2	55231903	55235853	+	ENSG00000143947	31.2383	34.4992	38.6502
UBC	12	124911604	124917368	-	ENSG00000150991	31.1331	28.0036	39.1512
SEC61A1	3	128051641	128071683	+	ENSG00000058262	30.9198	29.079	34.7196
COPA	1	160289273	160343400	-	ENSG00000122218	30.8737	27.3924	31.1069
PDPN	1	13583465	13617957	+	ENSG00000162493	30.794	24.9371	26.1566
SRP14	15	40035739	40039188	-	ENSG00000140319	30.7928	43.8148	55.6354
PLP2	X	49171926	49175239	+	ENSG00000102007	30.7852	27.8268	39.93
RPS10-NUDT3	6	34288770	34426048	-	ENSG00000270800	30.7693	33.28	37.9198
RP11-201K10.3	1	155169409	155187272	-	ENSG00000273088	30.6489	35.8827	45.5136
C1orf43	1	154206706	154220628	-	ENSG00000143612	30.6115	28.3799	33.0799
GANAB	11	62624826	62646726	-	ENSG00000089597	30.5908	27.2039	29.8732
C1R	12	7080209	7092607	-	ENSG00000159403	30.5862	46.6253	63.152
ERLEC1	2	53787044	53818819	+	ENSG00000068912	30.4287	27.2823	24.7844
TSPAN2	1	115048011	115089500	-	ENSG00000134198	30.3947	12.3031	20.578
S100A13	1	153618787	153634092	-	ENSG00000189171	30.3784	25.4962	28.3408
CRISPLD1	8	74984515	75034558	+	ENSG00000121005	30.3536	140.707	89.7485
MYL12B	18	3261909	3278284	+	ENSG00000118680	30.3518	48.5699	65.0707
STEAP3	2	119223831	119265652	+	ENSG00000115107	30.2919	9.48279	9.00364
RPN1	3	128619970	128681075	-	ENSG00000163902	30.2605	25.8172	34.7673
COPG1	3	129249606	129277773	+	ENSG00000181789	30.0278	23.7586	28.4679
HIF1A	14	61695513	61748259	+	ENSG00000100644	29.9761	29.7513	25.5363
SERINC3	20	44496221	44522109	-	ENSG00000132824	29.9132	30.3362	31.2774
HDLBP	2	241227264	241317061	-	ENSG00000115677	29.7732	24.0575	27.7139
ANXA7	10	73375101	73414076	-	ENSG00000138279	29.6181	34.4785	41.6296
RP11-977G19.10	12	56285916	56316059	-	ENSG00000144785	29.5209	29.1155	31.7557
RNASEK-C17orf49	17	7012635	7017520	+	ENSG00000161939	29.3643	33.9516	43.466
PRDX2	19	12796820	12801859	-	ENSG00000167815	29.3488	22.4986	24.5639
ASS1	9	130444929	130501274	+	ENSG00000130707	29.2747	24.2369	21.9113
RPL26	17	8377520	8383213	-	ENSG00000161970	29.0857	35.78	41.0873
LRRC75A-AS1	17	16438822	16478678	+	ENSG00000175061	29.0355	31.6317	33.5148
EDIL3	5	83940554	84384793	-	ENSG00000164176	28.9801	25.3498	24.6172
CTD-2616J11.9	19	51345169	51353293	+	ENSG00000267984	28.9117	29.0424	35.8413
RP11-227G15.3	17	32324431	32360700	+	ENSG00000265794	28.832	34.945	36.0804
STC2	5	173314713	173329503	-	ENSG00000113739	28.7981	6.72482	3.64529
MSMP	9	35752990	35756613	-	ENSG00000215183	28.7924	2706.2	53.2057
ARF4	3	57571363	57598220	-	ENSG00000168374	28.6214	32.7378	30.8136
RBM3	X	48574449	48579066	+	ENSG00000102317	28.597	43.5517	42.2805
PGM1	1	63593276	63660245	+	ENSG00000079739	28.4853	11.5175	12.2875
RPL35A	3	197949987	197956610	+	ENSG00000182899	28.4124	36.5287	42.2971
RP11-618G20.1	14	61734138	61776260	+	ENSG00000258964	28.3241	27.9306	24.4621
SELM	22	31104772	31120069	-	ENSG00000198832	28.3092	24.8683	28.8815
TGFBR2	3	30606502	30694142	+	ENSG00000163513	28.1955	26.7408	25.2974
EMC7	15	34084017	34101948	-	ENSG00000134153	28.1722	25.9531	30.525
PPT1	1	40072705	40097703	-	ENSG00000131238	28.1593	25.7065	32.7423
PRDX6	1	173477266	173488807	+	ENSG00000117592	28.1491	31.8209	36.8174
MMP3	11	102835801	102843803	-	ENSG00000149968	28.0218	18.1691	37.5795
RP11-386G11.10	12	49127782	49147869	+	ENSG00000258017	28.0184	53.673	91.1329
TOMM7	7	22812628	22822852	-	ENSG00000196683	27.989	23.4085	30.0762
RPL32	3	12834485	12841588	-	ENSG00000144713	27.9542	33.9919	39.9129
PAPSS1	4	107590276	107720452	-	ENSG00000138801	27.8817	17.258	19.093
SERPINE1	7	101127089	101139266	+	ENSG00000106366	27.8704	7.64641	15.7454
GPX4	19	1103926	1106791	+	ENSG00000167468	27.8514	59.5536	70.9335
NUCB1	19	48900050	48923372	+	ENSG00000104805	27.8135	23.6115	30.1487
RPS24	10	78033760	78056812	+	ENSG00000138326	27.7868	35.7915	40.5683
YWHAQ	2	9583972	9631014	-	ENSG00000134308	27.6373	33.413	39.5582
AL161784.1	9	121341347	121348132	+	ENSG00000280315	27.595	50.6475	63.6567
GHITM	10	84139429	84153555	+	ENSG00000165678	27.5862	30.2494	31.3963
LLfos-48D6.2	19	2269525	2341172	+	ENSG00000273734	27.5461	27.4584	35.7548
SURF4	9	133361449	133376166	-	ENSG00000148248	27.4891	25.0164	30.4336
RPS4Y1	Y	2841486	2932000	+	ENSG00000129824	27.451	34.4168	20.5464
SERPINE2	2	223975112	224039319	-	ENSG00000135919	27.3842	5.78558	6.81772
BSG	19	571309	583493	+	ENSG00000172270	27.1993	33.4714	40.7197
ATP6V0E1	5	172983757	173035445	+	ENSG00000113732	27.1844	38.0822	46.7636
SLC40A1	2	189560579	189583758	-	ENSG00000138449	27.1615	40.9756	45.0483
SLC25A37	8	23528805	23575463	+	ENSG00000147454	27.0839	8.62488	8.47149
HHIPL2	1	222522258	222548103	-	ENSG00000143512	27.0675	14.7027	12.3418
PSMB5	14	23016543	23035230	-	ENSG00000100804	27.0608	25.2387	36.8401
RP11-707G14.1	11	73760563	73761070	+	ENSG00000256034	26.9812	32.3492	36.9935
CSGALNACT1	8	19404161	19758029	-	ENSG00000147408	26.9743	14.1834	15.4012
CCPG1	15	55340032	55408510	-	ENSG00000260916	26.9619	22.2764	22.1816
BCAT1	12	24810022	24949459	-	ENSG00000060982	26.9274	16.1941	14.4044
TUBB4B	9	137241213	137243707	+	ENSG00000188229	26.9242	25.169	39.6675
COL10A1	6	116118923	116158747	-	ENSG00000123500	26.7042	20.1287	14.3131
CTTN	11	70398404	70436584	+	ENSG00000085733	26.5266	29.9227	38.252
TSPAN6	X	100627109	100639991	-	ENSG00000000003	26.4582	10.6446	9.38185
MTRNR2L1	17	22523111	22524663	+	ENSG00000256618	26.3965	43.3155	104.518
MYL6	12	56158161	56163496	+	ENSG00000092841	26.2598	47.2789	74.318
COL15A1	9	98943179	99070792	+	ENSG00000204291	26.0569	23.6965	33.6807
PSMA7	20	62136735	62143440	-	ENSG00000101182	26.0431	40.2983	52.4277
TMEM14C	6	10722915	10731129	+	ENSG00000111843	25.9645	29.6494	34.4183
RNASEK	17	7012417	7014532	+	ENSG00000219200	25.9365	27.8469	34.2775
SRPR	11	126262919	126269144	-	ENSG00000182934	25.7672	19.7058	22.0505
SSR4	X	153793516	153798505	+	ENSG00000180879	25.7267	20.1533	23.9281
PDGFRL	8	17576433	17644071	+	ENSG00000104213	25.7245	24.3998	37.5484
RPL24	3	101681091	101686782	-	ENSG00000114391	25.6473	29.2306	32.7483
PLS3	X	115561174	115650861	+	ENSG00000102024	25.647	29.7863	39.0473
LTBP2	14	74498170	74612378	-	ENSG00000119681	25.6386	21.0364	22.9165
RPL23	17	38847865	38853843	-	ENSG00000125691	25.6375	30.2515	37.7358
PYURF	4	88520985	88523813	-	ENSG00000145337	25.6113	36.3428	35.7282
OSTC	4	108650584	108667820	+	ENSG00000198856	25.6061	25.6881	26.8845
NINJ1	9	93121489	93134288	-	ENSG00000131669	25.5628	29.2245	26.4624
SCIN	7	12570577	12653603	+	ENSG00000006747	25.5434	14.8565	11.2795
STK26	X	132023265	132075943	+	ENSG00000134602	25.53	13.812	10.1549
RPL37A	2	216498189	216579180	+	ENSG00000197756	25.4519	26.5722	31.3659
EHD2	19	47713343	47743134	+	ENSG00000024422	25.4244	27.5431	40.2459
RPL35	9	124857880	124861981	-	ENSG00000136942	25.3848	33.9793	41.5225
MYADM	19	53866223	53876437	+	ENSG00000179820	25.3344	29.4412	45.8738
EIF3I	1	32221928	32231604	+	ENSG00000084623	25.2377	25.9153	36.78
TM9SF2	13	99501417	99564006	+	ENSG00000125304	25.1867	28.8864	28.8804
RPL29	3	51993600	51995942	-	ENSG00000162244	25.1651	34.2104	41.0652
NDUFC2-KCTD14	11	78016971	78079865	-	ENSG00000259112	25.102	29.6091	35.7677
EIF4A2	3	186783205	186789900	+	ENSG00000156976	25.0452	25.6318	29.2497
SNAI2	8	48917690	48921740	-	ENSG00000019549	24.9216	24.877	24.5764
SLC38A2	12	46358189	46372867	-	ENSG00000134294	24.8708	23.3424	21.3859
SUSD5	3	33150042	33219215	-	ENSG00000173705	24.8196	11.084	11.8713
GLG1	16	74447427	74449892	-	ENSG00000260539	24.7633	25.0692	27.0549
RAB1A	2	65070701	65130106	-	ENSG00000138069	24.6649	26.3564	29.3409
IMPDH2	3	49024325	49029408	-	ENSG00000178035	24.613	21.6434	28.8823
RNU7-1	12	6943508	6944604	-	ENSG00000272173	24.5807	27.8674	33.0103
LSP1	11	1852970	1892267	+	ENSG00000130592	24.5302	37.1022	34.7392
ATP6V1F	7	128862826	128865844	+	ENSG00000128524	24.3379	40.5113	48.9417
PRKCDBP	11	6318946	6320647	-	ENSG00000170955	24.1381	36.491	53.1376
RP11-315I20.3	1	145892847	145893483	+	ENSG00000244619	24.1181	16.9803	14.6718
CSDE1	1	114716913	114758676	-	ENSG00000009307	24.1043	28.7875	31.0132
SLC35B2	6	44254096	44257890	-	ENSG00000157593	24.0446	14.9787	18.2588
PLOD1	1	11934205	11975538	+	ENSG00000083444	24.0152	13.4526	19.8368
LHFP	13	39342892	39603528	-	ENSG00000183722	23.9724	48.875	61.5543
RP11-21J18.1	18	9102736	9254346	+	ENSG00000265257	23.9506	27.5613	30.9635
RPL34	4	108620566	108630412	+	ENSG00000109475	23.8564	25.8968	31.5914
CLIC4	1	24745357	24844324	+	ENSG00000169504	23.7481	25.7875	27.8786
VAMP3	1	7771269	7781432	+	ENSG00000049245	23.6584	31.7413	32.9248
PSMB6	17	4796144	4798503	+	ENSG00000142507	23.6502	29.9646	39.7052
PDK3	X	24465221	24539837	+	ENSG00000067992	23.6271	14.2892	16.3337
MIF-AS1	22	23894426	23898930	-	ENSG00000218537	23.6242	12.6938	15.8264
CYB5R3	22	42617840	42649568	-	ENSG00000100243	23.5035	24.7762	30.584
CAPG	2	85394748	85418432	-	ENSG00000042493	23.4907	21.4681	48.0293
RP11-212D19.4	11	114400682	114443932	+	ENSG00000255663	23.4498	17.3319	20.089
RP11-42O4.2	20	35174355	35174919	-	ENSG00000278367	23.4399	14.7705	14.9657
ENPP1	6	131808016	131895155	+	ENSG00000197594	23.4128	32.1502	27.8533
XRCC6	22	41621119	41664048	+	ENSG00000196419	23.389	25.0415	27.678
UGP2	2	63840940	63891562	+	ENSG00000169764	23.3259	13.8537	15.0607
MFGE8	15	88898683	88913411	-	ENSG00000140545	23.3088	17.4947	25.0888
FAM114A1	4	38867677	38945739	+	ENSG00000197712	23.303	19.704	21.4703
HIST1H4C	6	26103876	26104310	+	ENSG00000197061	23.2993	25.1535	34.2009
ANKH	5	14704804	14871778	-	ENSG00000154122	23.2878	17.7766	16.939
RP11-229E13.4	17	41867581	41867736	+	ENSG00000274630	23.1163	18.8508	18.4249
RP11-298E9.7	10	3134566	3145166	+	ENSG00000278419	23.0442	13.409	22.1345
MAGED1	X	51803007	51902357	+	ENSG00000179222	23.0422	18.3466	20.3134
PFKFB3	10	6144934	6235545	+	ENSG00000170525	23.0336	9.12685	9.57356
TUFM	16	28842411	28846408	-	ENSG00000178952	23.0142	26.8872	34.9082
RP11-661A12.7	8	143579636	143580670	+	ENSG00000254741	22.9786	24.4311	28.2928
BNIP3L	8	26382898	26505636	+	ENSG00000104765	22.8727	17.8413	17.4166
TMEM179B	11	62787415	62790405	+	ENSG00000185475	22.8643	24.0808	30.5634
UQCRC1	3	48599002	48610976	-	ENSG00000010256	22.7858	25.5446	28.9595
AC008440.5	19	53874626	53876049	-	ENSG00000232220	22.753	30.1328	45.6468
PABPC1	8	100685816	100722809	-	ENSG00000070756	22.6797	39.7698	46.7717
TMSB10	2	84905625	84906675	+	ENSG00000034510	22.6588	217.234	300.527
VCAM1	1	100719742	100739045	+	ENSG00000162692	22.5861	31.807	32.1623
ITGA5	12	54395261	54419460	-	ENSG00000161638	22.5432	15.4316	19.285
RAB34	17	28714284	28718429	-	ENSG00000109113	22.5371	22.7085	27.0158
FIS1	7	101239458	101252316	-	ENSG00000214253	22.5119	24.4747	34.1615
CALM2	2	47160082	47176601	-	ENSG00000143933	22.4493	35.513	40.9411
AP000304.12	21	33584687	33931607	-	ENSG00000249209	22.4424	26.9073	35.3173
CTSL	9	87725519	87731393	+	ENSG00000135047	22.4392	22.2394	31.9713
CIB1	15	90229975	90234047	-	ENSG00000185043	22.3811	24.9871	34.6177
SNRPN	15	24823647	24978723	+	ENSG00000128739	22.3596	15.8516	18.8031
HERPUD1	16	56932048	56944863	+	ENSG00000051108	22.2739	22.2212	23.4737
SNURF	15	24954986	25000276	+	ENSG00000273173	22.2484	16.2016	18.5037
GBE1	3	81489699	81762161	-	ENSG00000114480	22.234	12.9598	13.6839
AP003419.11	11	67351572	67373584	-	ENSG00000256514	22.1655	23.152	31.7187
AK1	9	127866480	127877743	-	ENSG00000106992	21.9596	15.9414	19.9377
HNRNPK	9	83968083	83980616	-	ENSG00000165119	21.941	26.5898	27.7292
BTF3	5	73498408	73505635	+	ENSG00000145741	21.9064	30.727	31.7314
BCL6	3	187721377	187745727	-	ENSG00000113916	21.8775	18.5449	16.568
TNFAIP6	2	151357592	151380048	+	ENSG00000123610	21.8564	7.24638	10.3377
GPI	19	34359480	34402156	+	ENSG00000105220	21.8522	12.7906	15.3679
RRAGA	9	19049395	19050983	+	ENSG00000155876	21.7976	26.6323	29.6824
SLC38A3	3	50205246	50221486	+	ENSG00000188338	21.7962	7.1719	4.94184
CTHRC1	8	103371515	103382997	+	ENSG00000164932	21.7804	20.0886	18.1688
ATP6V1G1	9	114587746	114598373	+	ENSG00000136888	21.7302	28.5337	27.4984
THBS3	1	155195588	155209051	-	ENSG00000169231	21.7284	13.7358	19.602
ACLY	17	41866908	41930542	-	ENSG00000131473	21.7265	15.4868	16.4817
TRPV4	12	109783085	109833401	-	ENSG00000111199	21.6878	13.5479	12.9271
COL6A3	2	237324003	237414375	-	ENSG00000163359	21.6641	28.7018	59.8631
RP11-426L16.10	1	112702614	112711433	-	ENSG00000271810	21.6513	22.2236	32.3943
RPS10	6	34417454	34426125	-	ENSG00000124614	21.6114	22.8862	25.6501
GDF10	10	47300386	47313547	+	ENSG00000266524	21.5788	13.5154	12.1466
TMEM109	11	60913874	60923443	+	ENSG00000110108	21.5432	28.7105	36.3164
UGDH	4	39498755	39528311	-	ENSG00000109814	21.5171	15.6952	19.2873
SF3B5	6	144094881	144095573	-	ENSG00000169976	21.473	30.7037	37.9092
RP11-632L2.2	13	93226612	93227317	-	ENSG00000278177	21.4198	9.06378	8.02234
SNORD4A	17	28721487	28722877	-	ENSG00000264577	21.3692	21.5636	26.8396
SUMF2	7	56064002	56080670	+	ENSG00000129103	21.3512	18.3441	19.2106
RPL36	19	5674947	5691876	+	ENSG00000130255	21.3331	26.4122	30.7639
RPL31	2	101001715	101024032	+	ENSG00000071082	21.3054	25.0957	28.554
NPC2	14	74476192	74494177	-	ENSG00000119655	21.305	38.2689	50.9633
SHMT2	12	57229327	57234935	+	ENSG00000182199	21.2944	10.0118	12.8197
QSOX1	1	180154834	180204030	+	ENSG00000116260	21.2804	7.38807	7.96398
TMBIM6	12	49707725	49764934	+	ENSG00000139644	21.2502	27.216	31.1968
HNRNPA1	12	54280193	54287088	+	ENSG00000135486	21.2264	19.9547	20.2191
ATP6AP2	X	40580908	40606637	+	ENSG00000182220	21.2027	31.9333	36.7731
COX6B1	19	35648223	35658861	+	ENSG00000126267	21.1847	27.0303	35.2676
RPL14	3	40457292	40462370	+	ENSG00000188846	21.1837	25.9966	32.7839
EIF4G2	11	10797050	10809110	-	ENSG00000110321	21.1527	24.7615	29.1682
RP11-732A19.2	11	6608667	6610135	-	ENSG00000254641	21.0979	24.0468	36.5116
HBA2	16	172847	173710	+	ENSG00000188536	21.0768	0.643687	0.124535
REEP5	5	112876379	112922539	-	ENSG00000129625	21.0176	23.2408	25.7959
CDC37	19	10391134	10420121	-	ENSG00000105401	20.968	30.7613	34.4147
COL6A1	21	45981737	46005050	+	ENSG00000142156	20.917	39.2693	68.2648
SRGN	10	69088106	69104811	+	ENSG00000122862	20.8993	10.1885	10.7156
DDIT4L	4	100185870	100190782	-	ENSG00000145358	20.8323	4.84248	5.61397
PPIC	5	123023250	123036741	-	ENSG00000168938	20.7534	25.5256	38.61
TMEM30A	6	75252924	75284968	-	ENSG00000112697	20.6857	18.4838	15.4745
SDC2	8	96493351	96611780	+	ENSG00000169439	20.6591	28.7708	26.5048
RP11-316M1.12	1	150965245	150966256	+	ENSG00000259357	20.639	21.5839	24.937
PAIP2	5	139341587	139369720	+	ENSG00000120727	20.568	18.6506	18.7058
URGCP-MRPS24	7	43866558	43906589	-	ENSG00000270617	20.482	20.8419	28.8115
RP11-793H13.8	12	53441741	53467528	+	ENSG00000257379	20.4423	30.6834	33.8404
SEC61B	9	99222064	99230615	+	ENSG00000106803	20.4403	23.1776	25.9786
TCEB2	16	2771414	2777297	-	ENSG00000103363	20.4178	25.1387	35.0857
C4orf3	4	119296422	119304445	-	ENSG00000164096	20.2275	22.961	22.9647
ARCN1	11	118572390	118603033	+	ENSG00000095139	20.1733	17.5615	19.8296
LMAN2	5	177331562	177351852	-	ENSG00000169223	20.1545	22.901	27.3673
RP3-430N8.10	22	30977516	30977858	-	ENSG00000269972	20.1483	23.6443	20.7835
HSP90AA1	14	102080738	102139699	-	ENSG00000080824	20.0662	24.3264	28.7804
EIF3E	8	108201216	108435333	-	ENSG00000104408	20.0302	18.6374	19.0379
MLF2	12	6747996	6767475	-	ENSG00000089693	20.0098	17.4255	19.4935
LGALS1	22	37675608	37679806	+	ENSG00000100097	19.991	79.1603	178.29
COX7C	5	86617904	86620962	+	ENSG00000127184	19.9883	22.0195	27.3764
FXYD5	19	35154730	35169883	+	ENSG00000089327	19.9761	15.437	20.5843
TOMM20	1	235109336	235128936	-	ENSG00000173726	19.9192	20.6099	18.6133
RP4-614O4.11	20	35267885	35280043	-	ENSG00000261582	19.811	24.5889	30.898
NR1D1	17	40092787	40100725	-	ENSG00000126368	19.8059	19.4101	12.3644
CREB3	9	35732320	35737007	+	ENSG00000107175	19.753	17.4719	20.117
PCBP1	2	70087454	70089203	+	ENSG00000169564	19.7206	22.2423	25.4082
MPG	16	77007	85853	+	ENSG00000103152	19.6794	21.4104	28.8259
FAM127A	X	135032366	135033546	+	ENSG00000134590	19.5971	19.1283	24.9128
NOP10	15	34341713	34343177	-	ENSG00000182117	19.5758	26.5281	35.4633
SND1	7	127652180	128092609	+	ENSG00000197157	19.5289	15.9124	18.9064
REXO2	11	114439386	114450279	+	ENSG00000076043	19.5131	16.0245	17.819
HK1	10	69269984	69401882	+	ENSG00000156515	19.5008	10.4235	13.5658
TAF7	5	141260225	141320821	-	ENSG00000178913	19.4805	21.039	19.1252
ROMO1	20	35699272	35700984	+	ENSG00000125995	19.4529	19.4652	27.5531
LDHB	12	21635342	21757857	-	ENSG00000111716	19.4146	24.29	25.5816
CRYAB	11	111908565	111923722	-	ENSG00000109846	19.3467	22.0075	24.0362
NDUFB8	10	100523740	100530000	-	ENSG00000166136	19.3287	20.6541	24.9742
TMED4	7	44577894	44582287	-	ENSG00000158604	19.3122	17.7071	19.2661
UBA52	19	18571730	18577550	+	ENSG00000221983	19.2844	23.2997	29.4508
HINT1	5	131159027	131171735	-	ENSG00000169567	19.2085	24.8675	31.4731
CCT7	2	73233420	73253021	+	ENSG00000135624	19.1793	20.0814	25.9118
RPS2	16	1962052	1964860	-	ENSG00000140988	19.1752	22.95	27.9513
SQSTM1	5	179806398	179838078	+	ENSG00000161011	19.1611	27.1651	31.3855
ALDOC	17	28573115	28577264	-	ENSG00000109107	19.1422	7.78671	8.17917
SERF2	15	43777087	43802589	+	ENSG00000140264	19.13	18.5915	24.437
TGOLN2	2	85318020	85328425	-	ENSG00000152291	19.1143	20.7384	22.161
CHST3	10	71964365	72013564	+	ENSG00000122863	19.1023	8.46809	10.0236
ARPC1A	7	99325898	99388164	+	ENSG00000241685	19.0606	22.5795	24.0329
AQP3	9	33441154	33447611	-	ENSG00000165272	19.0472	5.06983	3.99179
COX5B	2	97646040	97648383	+	ENSG00000135940	18.9882	27.4602	33.443
PMEPA1	20	57648392	57711536	-	ENSG00000124225	18.9414	5.90352	8.29439
CDON	11	125955796	126063335	-	ENSG00000064309	18.936	13.2919	13.7929
CUEDC2	10	102423245	102432661	-	ENSG00000107874	18.7627	22.2279	28.9001
LITAF	16	11547722	11636381	-	ENSG00000189067	18.7524	13.2488	13.5203
STRAP	12	15882391	15903478	+	ENSG00000023734	18.7253	19.668	19.8278
CST3	20	23626706	23638473	-	ENSG00000101439	18.7049	61.8087	70.7113
IFI6	1	27666061	27672218	-	ENSG00000126709	18.6998	41.0816	76.3508
FAM162A	3	122384176	122412334	+	ENSG00000114023	18.6992	7.11024	9.48762
RNASE4	14	20684100	20701215	+	ENSG00000258818	18.6759	20.3139	19.3501
AIP	11	67483041	67491103	+	ENSG00000110711	18.6624	21.8555	28.041
DDR2	1	162631373	162787400	+	ENSG00000162733	18.6297	17.2856	17.4827
RP11-96C23.15	10	86970237	86970826	-	ENSG00000273413	18.5748	45.7338	53.6293
DPYSL2	8	26514275	26658178	+	ENSG00000092964	18.565	28.5877	37.169
MBNL1	3	152243828	152465780	+	ENSG00000152601	18.5507	16.9478	18.4223
NHP2L1	22	41673930	41690504	-	ENSG00000100138	18.5066	18.4237	23.4438
RPS15	19	1438358	1440494	+	ENSG00000115268	18.4845	24.4642	29.1559
CAV1	7	116524785	116561184	+	ENSG00000105974	18.4435	37.4522	54.5336
RAB7A	3	128726122	128814796	+	ENSG00000075785	18.4429	26.8123	31.0101
RP11-155G14.6	7	128455937	128469197	+	ENSG00000240758	18.4124	1.84941	2.92727
NCL	2	231453531	231483641	-	ENSG00000115053	18.3953	21.8381	23.0964
AGT	1	230702523	230714297	-	ENSG00000135744	18.3147	8.47598	5.12424
CREB3L2	7	137874979	138002067	-	ENSG00000182158	18.2946	18.4587	18.2833
CALM1	14	90396502	90408261	+	ENSG00000198668	18.2935	27.8722	34.1562
SPRYD3	12	53064316	53079420	-	ENSG00000167778	18.2749	17.1756	20.0614
SNORA67	17	7572826	7582024	+	ENSG00000264772	18.2461	34.1975	46.8143
SNX22	15	64151715	64157481	+	ENSG00000157734	18.228	18.7976	25.8652
TUBA1B	12	49127782	49131397	-	ENSG00000123416	18.1971	33.3	56.8026
TSPYL1	6	116276578	116279903	-	ENSG00000189241	18.1825	16.7753	14.6007
SNHG8	4	118278709	118279823	+	ENSG00000269893	18.0918	18.933	16.8793
MAGEH1	X	55452105	55453566	+	ENSG00000187601	18.0762	15.7993	16.2191
LOX	5	122063195	122078285	-	ENSG00000113083	18.0526	9.20672	11.7433
RP3-430N8.11	22	30976515	30978848	-	ENSG00000269987	18.0426	23.736	18.8351
CTD-2616J11.11	19	51350373	51368099	-	ENSG00000269403	18.0374	19.5302	21.3457
GPAA1	8	144082590	144086216	+	ENSG00000197858	18.0287	21.2303	21.314
CIRBP	19	1259384	1274880	+	ENSG00000099622	17.9947	23.7512	23.0819
STK38L	12	27243968	27325959	+	ENSG00000211455	17.9903	4.53076	6.36117
DLX5	7	97020392	97025097	-	ENSG00000105880	17.985	16.8691	14.4454
ARL2BP	16	57245098	57253635	+	ENSG00000102931	17.962	22.3106	22.855
PSMB7	9	124353466	124415444	-	ENSG00000136930	17.9612	20.5381	27.6344
ADIPOR1	1	202940823	202958572	-	ENSG00000159346	17.9107	15.6404	17.8516
GDI2	10	5765223	5842132	-	ENSG00000057608	17.8982	24.2464	28.1855
MXRA5	X	3308565	3346641	-	ENSG00000101825	17.8835	16.8107	30.5845
RPL38	17	74203582	74210655	+	ENSG00000172809	17.8664	22.4532	27.2418
MRPS34	16	1771890	1773155	-	ENSG00000074071	17.8484	20.6089	26.4401
RP11-27M24.1	16	10529440	10532082	+	ENSG00000256013	17.8379	20.1742	18.5658
RP11-524D16__A.3	X	100673330	100673981	+	ENSG00000261295	17.8365	8.04346	6.76862
TCEAL2	X	102125688	102127711	+	ENSG00000184905	17.8211	9.24293	7.81021
ERGIC3	20	35542021	35557634	+	ENSG00000125991	17.8165	16.5908	19.1386
NDUFB10	16	1959508	1961975	+	ENSG00000140990	17.8048	26.2178	32.639
CLK1	2	200853009	200864744	-	ENSG00000013441	17.7783	20.3742	19.8451
TMBIM1	2	218274192	218292586	-	ENSG00000135926	17.7771	18.3266	23.3774
SNRPD2	19	45687454	45692569	-	ENSG00000125743	17.7437	18.7055	29.3101
BEX4	X	103215092	103217246	+	ENSG00000102409	17.7056	18.5751	13.977
GFPT2	5	180300690	180353387	-	ENSG00000131459	17.6608	19.3907	24.0791
CTD-2192J16.24	19	12664828	12669397	-	ENSG00000269590	17.653	25.1501	30.7577
RPS28	19	8321158	8323340	+	ENSG00000233927	17.6365	22.7385	27.5309
RP11-162P23.2	12	111753890	111791418	+	ENSG00000257767	17.557	41.2086	44.6739
DGUOK	2	73926826	73958961	+	ENSG00000114956	17.526	14.9123	18.6615
SEC31A	4	82818661	82901166	-	ENSG00000138674	17.505	19.4893	21.1148
CDC42SE1	1	151050971	151070325	-	ENSG00000197622	17.5041	14.7037	15.9803
RP11-489E7.4	8	30082758	30083467	+	ENSG00000272256	17.4721	15.0096	16.9609
ILK	11	6603708	6610874	+	ENSG00000166333	17.4656	21.241	32.6353
B2M	15	44711477	44718877	+	ENSG00000166710	17.4191	49.019	57.9153
CPQ	8	96645227	97149654	+	ENSG00000104324	17.4084	20.2382	21.863
ECHS1	10	133362480	133373689	-	ENSG00000127884	17.3137	20.322	26.9862
VCP	9	35056064	35073249	-	ENSG00000165280	17.2617	19.346	22.4929
SOX5	12	23529500	23951032	-	ENSG00000134532	17.2549	13.9154	13.0593
BCAP31	X	153700497	153724697	-	ENSG00000185825	17.2538	22.417	26.7538
COL5A1	9	134641774	134844843	+	ENSG00000130635	17.2464	14.0548	20.3954
SFT2D2	1	168225938	168253025	+	ENSG00000213064	17.2408	14.7469	14.2501
IQSEC1	3	12897220	13073117	-	ENSG00000144711	17.2246	14.5674	14.8167
CKB	14	103519659	103523111	-	ENSG00000166165	17.2182	75.8842	43.8057
ANKRD10	13	110878540	110915069	-	ENSG00000088448	17.2174	28.6076	26.7736
STOML2	9	35099776	35103195	-	ENSG00000165283	17.1977	15.4704	18.5397
ZNF460	19	57280051	57293569	+	ENSG00000197714	17.1842	24.9453	26.44
SRRM2	16	2752329	2772538	+	ENSG00000167978	17.1475	23.8112	23.9213
TMEM230	20	5068232	5113103	-	ENSG00000089063	17.129	17.2615	18.4221
ECM2	9	92493554	92536655	-	ENSG00000106823	17.1276	14.3374	14.7383
SLC39A6	18	36108532	36129385	-	ENSG00000141424	17.0806	11.6118	12.1943
CHMP2A	19	58551566	58555124	-	ENSG00000130724	17.0558	19.7883	25.0644
ALDH2	12	111766887	111809985	+	ENSG00000111275	17.0289	41.3719	46.4473
RP11-120M18.2	17	68413623	68524949	+	ENSG00000267009	16.9985	19.0907	20.1088
AP2M1	3	184174689	184184091	+	ENSG00000161203	16.9871	18.1033	23.4396
MEA1	6	43012094	43013968	-	ENSG00000124733	16.9689	18.0861	25.1817
HSPG2	1	21822245	21937297	-	ENSG00000142798	16.9683	23.3139	31.1999
COPB1	11	14443440	14500027	-	ENSG00000129083	16.9193	17.8089	17.7864
ATP5C1	10	7788129	7807815	+	ENSG00000165629	16.9185	23.8901	29.8985
STT3A	11	125591712	125625215	+	ENSG00000134910	16.914	11.0681	12.9174
PSMC3	11	47418769	47426473	-	ENSG00000165916	16.9106	19.3266	28.0359
GAA	17	80101556	80119879	+	ENSG00000171298	16.8894	13.2383	14.2697
GSTO1	10	104235356	104267459	+	ENSG00000148834	16.8894	22.2897	29.7186
SNX17	2	27370496	27377533	+	ENSG00000115234	16.8862	18.5013	22.045
SARS	1	109213918	109238169	+	ENSG00000031698	16.8553	18.019	22.7395
SULF2	20	47656348	47786616	-	ENSG00000196562	16.8382	12.1984	13.0699
APLP2	11	130069837	130144811	+	ENSG00000084234	16.8339	39.7377	45.332
EIF6	20	35278907	35284985	-	ENSG00000242372	16.7914	19.3585	24.8468
BNIP3	10	131966455	131981931	-	ENSG00000176171	16.776	5.33807	5.87912
PRKAR1A	17	68511780	68551319	+	ENSG00000108946	16.7582	21.5152	20.9735
CD68	17	7579467	7582113	+	ENSG00000129226	16.745	37.969	57.1054
CTNNA1	5	138610967	138935034	+	ENSG00000044115	16.7187	16.7383	21.8649
DARS	2	135906677	135986100	-	ENSG00000115866	16.7056	10.5822	11.8489
EIF2S3	X	24054716	24077971	+	ENSG00000130741	16.7019	20.8356	21.3467
RPL23A	17	28719393	28724359	+	ENSG00000198242	16.6632	17.2807	20.4222
CTNNB1	3	41194837	41260096	+	ENSG00000168036	16.6574	27.4593	30.828
TNS3	7	47275154	47582558	-	ENSG00000136205	16.6541	18.1564	14.287
NACA	12	56712428	56731628	-	ENSG00000196531	16.6421	18.3405	21.1137
C5orf15	5	133955502	133968787	-	ENSG00000113583	16.6315	16.8061	15.7918
SLC25A3	12	98593591	98606379	+	ENSG00000075415	16.6028	21.3543	26.7078
NPTN	15	73560014	73634134	-	ENSG00000156642	16.5788	16.2133	17.8695
CD14	5	140631728	140633701	-	ENSG00000170458	16.5758	30.9267	50.1131
MSN	X	65588377	65741931	+	ENSG00000147065	16.5629	25.5809	35.9463
NDUFA8	9	122144058	122159819	-	ENSG00000119421	16.4726	15.2015	19.7675
AP000721.4	11	63974620	63988346	+	ENSG00000256100	16.4393	20.2982	25.6475
PRPF6	20	63981135	64033100	+	ENSG00000101161	16.4175	18.7089	21.0439
TCEAL8	X	103252995	103255203	-	ENSG00000180964	16.4151	20.372	19.2206
FGFRL1	4	1009936	1026897	+	ENSG00000127418	16.4033	8.11153	7.97336
RPSA	3	39406689	39412542	+	ENSG00000168028	16.39	17.298	21.3475
LRRC75A	17	16441577	16492153	-	ENSG00000181350	16.3692	18.1865	20.1445
CHPF	2	219538947	219543787	-	ENSG00000123989	16.3633	11.8505	13.4287
TRMT112	11	64316460	64318084	-	ENSG00000173113	16.341	19.589	25.0048
PCDHGC3	5	141475947	141512979	+	ENSG00000240184	16.3223	21.3112	23.577
SLC25A5	X	119468400	119471319	+	ENSG00000005022	16.2096	28.954	38.641
EIF3K	19	38619082	38636955	+	ENSG00000178982	16.1992	21.722	24.0309
UQCRH	1	46303631	46316776	+	ENSG00000173660	16.1623	15.7996	19.7307
WSB1	17	27294076	27313631	+	ENSG00000109046	16.1354	15.5581	16.4136
PODNL1	19	13931187	13953392	-	ENSG00000132000	16.1297	6.02574	7.2944
PHB2	12	6965327	6970825	-	ENSG00000215021	16.1184	21.5674	26.3783
CRIP1	14	105486317	105492267	+	ENSG00000213145	16.1145	25.6411	49.8429
ATP6AP1	X	154428632	154436516	+	ENSG00000071553	16.0463	16.335	16.5568
EMP3	19	48321509	48330553	+	ENSG00000142227	16.0438	24.3442	40.6656
ALDH18A1	10	95605929	95656706	-	ENSG00000059573	16.042	9.6127	11.4647
ARFGAP3	22	42796502	42858106	-	ENSG00000242247	16.0366	15.6634	15.4088
ISM1	20	13221771	13300651	+	ENSG00000101230	16.0288	7.88469	6.78019
TMED1	19	10832438	10836318	-	ENSG00000099203	15.99	14.0886	15.3593
TSR2	X	54440401	54445487	+	ENSG00000158526	15.9515	16.2035	15.8442
STAT3	17	42313324	42388568	-	ENSG00000168610	15.9422	16.288	17.0054
AKR1A1	1	45550543	45570049	+	ENSG00000117448	15.9386	18.6784	26.933
PKIG	20	44531785	44624247	+	ENSG00000168734	15.8963	13.625	14.9204
HAX1	1	154272511	154275875	+	ENSG00000143575	15.8011	12.8664	14.1579
ILF2	1	153661788	153671048	-	ENSG00000143621	15.7679	17.0049	22.6477
PLIN3	19	4838341	4867768	-	ENSG00000105355	15.7565	19.5385	24.6757
COPS6	7	100088954	100092200	+	ENSG00000168090	15.735	17.4415	21.0774
ARL6IP4	12	122980060	122982913	+	ENSG00000182196	15.728	18.4908	22.6751
BEST1	11	61949821	61965515	+	ENSG00000167995	15.7268	25.4383	29.5762
S100A8	1	153390032	153391188	-	ENSG00000143546	15.7263	1.8244	5.83054
MBOAT1	6	20102145	20212399	-	ENSG00000172197	15.6538	14.5967	17.6888
SBDS	7	66987677	66995601	-	ENSG00000126524	15.6383	23.5485	22.4407
SLC39A1	1	153959099	153968184	-	ENSG00000143570	15.6322	16.3038	18.8726
TRPS1	8	115408496	115809673	-	ENSG00000104447	15.6316	11.9256	12.5827
C18orf32	18	49477250	49492565	-	ENSG00000177576	15.5762	15.0546	17.8425
MMADHC	2	149569634	149587816	-	ENSG00000168288	15.5748	16.1899	18.765
SLC44A2	19	10602457	10644559	+	ENSG00000129353	15.5547	24.263	23.5348
HNRNPH2	X	101408295	101414133	+	ENSG00000126945	15.5433	17.2008	19.5662
DDX1	2	15591178	15631111	+	ENSG00000079785	15.5425	14.5452	16.2356
CTC-260F20.3	19	19516227	19536076	+	ENSG00000258674	15.5338	17.1034	26.4202
EIF3D	22	36510850	36529436	-	ENSG00000100353	15.5321	17.7788	21.7976
CTB-113P19.1	5	151676945	151724782	+	ENSG00000249035	15.5116	21.8917	31.3816
INHBA	7	41685114	41703108	-	ENSG00000122641	15.504	6.21957	4.75965
STOM	9	121338988	121370304	-	ENSG00000148175	15.4693	35.2299	39.0954
RSPO2	8	107899316	108083648	-	ENSG00000147655	15.4307	2.26252	1.53073
HADHA	2	26190635	26244726	-	ENSG00000084754	15.4225	20.386	24.9992
KDELR1	19	48382570	48391553	-	ENSG00000105438	15.4196	16.6329	20.6203
RP11-106M3.3	15	72278867	72351794	+	ENSG00000261460	15.4131	14.2621	16.942
RP11-388M20.6	16	31182511	31183285	-	ENSG00000260304	15.4112	18.2465	19.4403
NPM1	5	171387116	171411137	+	ENSG00000181163	15.4064	13.0774	13.179
FAM96B	16	66932055	66934423	-	ENSG00000166595	15.3599	15.4269	22.539
LINC01279	3	112596794	112601902	-	ENSG00000272761	15.3476	9.64289	12.5959
GPX1	3	49357176	49358600	-	ENSG00000233276	15.3452	41.06	53.366
RP1-317E23.7	1	25831913	25832134	-	ENSG00000272478	15.3446	13.1544	17.5567
SRSF1	17	58003360	58007346	-	ENSG00000136450	15.3406	19.5021	18.429
RP11-304M2.5	11	203623	205470	+	ENSG00000254559	15.3172	13.7159	15.2329
HNRNPDL	4	82422564	82430225	-	ENSG00000152795	15.2811	22.2657	22.1231
2015-09-01	1	86862445	86914424	-	ENSG00000183291	15.2532	26.5037	30.7253
COX4I1	16	85798633	85807044	+	ENSG00000131143	15.2517	24.1407	31.4968
RP11-746M1.1	17	20999747	21000323	+	ENSG00000263986	15.2034	24.3464	31.6683
PCMT1	6	149749443	149811420	+	ENSG00000120265	15.1841	16.0282	18.0723
MRPS21	1	150293720	150308979	+	ENSG00000266472	15.1603	17.3561	23.8721
YIF1A	11	66284580	66289170	-	ENSG00000174851	15.1448	12.7802	16.4616
APEX1	14	20455191	20457772	+	ENSG00000100823	15.1423	20.6713	25.5567
CPNE1	20	35626031	35664956	-	ENSG00000214078	15.1156	18.1503	21.7887
IGFBP7	4	57030773	57110385	-	ENSG00000163453	15.1063	30.3735	49.0202
BZW1	2	200810594	200823846	+	ENSG00000082153	15.0917	12.7212	11.9973
ZBTB16	11	114059593	114250676	+	ENSG00000109906	15.0226	17.3411	14.1628
LUC7L2	7	139341360	139422599	+	ENSG00000269955	15.0139	16.2681	16.3719
CNPY2	12	56309842	56316336	-	ENSG00000257727	15.0117	14.5569	14.8619
RP3-337O18.9	20	45892694	45893419	-	ENSG00000271984	15.0035	19.599	29.1714
RRBP1	20	17613678	17682295	-	ENSG00000125844	15.0024	10.128	11.2134
PEF1	1	31629862	31644896	-	ENSG00000162517	14.9685	17.8779	22.4269
PJA2	5	109334709	109409994	-	ENSG00000198961	14.9127	16.5498	16.8182
WISP3	6	112054072	112070969	+	ENSG00000112761	14.9076	6.55904	6.21684
GLI3	7	41960950	42237870	-	ENSG00000106571	14.8652	9.40677	8.00068
HSPA9	5	138554882	138575444	-	ENSG00000113013	14.8293	15.1294	14.9312
ECH1	19	38815422	38832005	-	ENSG00000104823	14.8232	20.5226	22.8569
RP11-554A11.5	11	69004394	69005100	+	ENSG00000261276	14.7886	19.7709	24.5539
EIF3H	8	116642130	116766925	-	ENSG00000147677	14.7664	15.8126	18.441
DNAJA1	9	33025211	33039907	+	ENSG00000086061	14.6623	20.1868	24.7774
TBX15	1	118883046	118989556	-	ENSG00000092607	14.6383	15.7091	15.8759
CRIP2	14	105472962	105480170	+	ENSG00000182809	14.6085	20.9905	31.0449
LMNA	1	156082573	156140089	+	ENSG00000160789	14.5751	34.5348	53.5988
H2AFZ	4	99948086	99950388	-	ENSG00000164032	14.5457	15.4575	19.815
RP11-434D12.1	3	14135217	14148048	+	ENSG00000268279	14.541	12.0524	15.8013
TNFRSF1A	12	6328757	6342114	-	ENSG00000067182	14.5273	16.4144	17.9318
ATP1B3	3	141876124	141926514	+	ENSG00000069849	14.5241	19.1724	25.5966
JSRP1	19	2252252	2269759	-	ENSG00000167476	14.509	12.3292	17.5208
AF196779.12	X	49071726	49079887	-	ENSG00000250232	14.4182	18.629	21.3173
NEDD8-MDP1	14	24213955	24232352	-	ENSG00000255526	14.4151	17.4426	22.3389
RP11-872D17.8	11	57387365	57424059	-	ENSG00000254979	14.3436	16.8069	16.9088
KIAA0040	1	175156987	175192999	-	ENSG00000235750	14.342	13.4017	12.6384
EIF4H	7	74174245	74197101	+	ENSG00000106682	14.3404	15.9119	18.5593
COL6A2	21	46098097	46132849	+	ENSG00000142173	14.3148	27.0478	40.1086
ATP6V1C2	2	10721649	10785110	+	ENSG00000143882	14.3068	13.2652	13.5022
LAMTOR4	7	100148907	100155944	+	ENSG00000188186	14.3033	19.3369	22.1728
HNRNPM	19	8444767	8489114	+	ENSG00000099783	14.2814	15.9504	18.5309
HSPE1-MOB4	2	197500413	197550726	+	ENSG00000270757	14.1979	17.0678	18.8665
COL9A3	20	62816244	62841159	+	ENSG00000092758	14.1966	9.52983	12.0651
CTD-3214H19.16	19	7678501	7682854	+	ENSG00000269711	14.1933	20.7446	26.4029
NUCB1-AS1	19	48910930	48918891	-	ENSG00000235191	14.1826	12.3522	16.0793
POMP	13	28659104	28678925	+	ENSG00000132963	14.1386	19.0734	22.2363
FUCA2	6	143494811	143511690	-	ENSG00000001036	14.1167	18.1214	20.4059
CCT8	21	29055805	29073797	-	ENSG00000156261	14.0879	13.7299	15.3088
TMEM219	16	29940885	29973052	+	ENSG00000149932	14.0852	16.6355	20.0776
RP11-603J24.9	12	56101331	56109289	+	ENSG00000257411	14.0291	18.2968	19.0953
DPP7	9	137110542	137115177	-	ENSG00000176978	14.0152	14.3028	15.9061
USP11	X	47232690	47248328	+	ENSG00000102226	14.01	12.01	12.0138
GSTA4	6	52977948	52995378	-	ENSG00000170899	14.0011	16.2995	15.7922
ATG10	5	81972025	82276857	+	ENSG00000152348	13.9994	15.005	17.1832
GNG5	1	84498325	84506565	-	ENSG00000174021	13.9382	24.8634	31.7956
MTRNR2L8	11	10507887	10509189	-	ENSG00000255823	13.8671	35.0606	49.4351
CYB5D2	17	4143168	4187310	+	ENSG00000167740	13.8662	9.49192	11.7696
HNRNPA2B1	7	26189927	26201529	-	ENSG00000122566	13.8519	19.3049	19.2798
UXT	X	47651798	47659161	-	ENSG00000126756	13.8483	16.7382	21.906
SH3BGRL	X	81201943	81298547	+	ENSG00000131171	13.8462	26.2573	29.2584
RP11-411B6.6	10	100505628	100529881	-	ENSG00000255339	13.8202	15.7252	17.5941
SF3B1	2	197389784	197435091	-	ENSG00000115524	13.8198	19.3066	20.5428
P4HA2	5	132191838	132295315	-	ENSG00000072682	13.8115	5.54023	9.3313
GOLM1	9	86026146	86100173	-	ENSG00000135052	13.8079	9.20327	11.491
CCT4	2	61868089	61888804	-	ENSG00000115484	13.8035	17.1867	19.8028
RP11-56G10.2	12	74538145	74538633	-	ENSG00000257386	13.7902	16.2408	15.6023
PYCR1	17	81932384	81942412	-	ENSG00000183010	13.7878	9.7456	11.7364
PCOLCE-AS1	7	100589402	100604206	-	ENSG00000224729	13.7739	30.12	35.8386
RP11-691N7.6	11	57742163	57793243	+	ENSG00000254732	13.7428	20.446	26.0841
AAMP	2	218264123	218270257	-	ENSG00000127837	13.6897	14.0109	15.9765
NET1	10	5412551	5458463	+	ENSG00000173848	13.6693	20.2295	15.6223
KRBA2	17	8368637	8383187	-	ENSG00000184619	13.6624	17.1641	19.3358
RHOC	1	112701106	112707434	-	ENSG00000155366	13.6622	14.5441	20.1257
C10orf54	10	71747559	71773498	-	ENSG00000107738	13.627	16.5226	20.122
QARS	3	49095932	49105101	-	ENSG00000172053	13.6246	15.7057	19.382
COPE	19	18899514	18919397	-	ENSG00000105669	13.6231	13.6426	20.8052
SLC1A4	2	64988477	65023865	+	ENSG00000115902	13.5882	6.20868	7.80792
FCGRT	19	49506816	49526333	+	ENSG00000104870	13.5736	29.8135	37.6743
APMAP	20	24962925	24992979	-	ENSG00000101474	13.5477	16.0859	16.3834
HNRNPF	10	43385617	43409166	-	ENSG00000169813	13.5287	20.751	23.6336
MAT2A	2	85539165	85545280	+	ENSG00000168906	13.5216	30.3599	34.5934
AP000320.7	21	34073592	34360033	+	ENSG00000272657	13.4978	12.7297	10.1333
RP11-589P10.7	17	6985494	7019414	-	ENSG00000267047	13.4919	12.421	12.7013
CD109	6	73695785	73828316	+	ENSG00000156535	13.4567	13.0785	13.1042
SCPEP1	17	56978105	57006768	+	ENSG00000121064	13.454	14.0871	15.198
PPP1CB	2	28751640	28802940	+	ENSG00000213639	13.4413	17.869	13.9497
DST	6	56457987	56954628	-	ENSG00000151914	13.3816	11.0418	12.6107
FUCA1	1	23845077	23868294	-	ENSG00000179163	13.3808	17.5656	26.0675
AP000275.65	21	32578822	32612281	-	ENSG00000265590	13.379	13.1041	13.4142
RPL28	19	55385345	55403250	+	ENSG00000108107	13.3709	15.8139	18.9803
BET1L	11	167784	207428	-	ENSG00000177951	13.3607	13.2117	12.9016
VDAC1	5	133971915	134005133	-	ENSG00000213585	13.3607	10.0811	12.5234
OGT	X	71533083	71575897	+	ENSG00000147162	13.3577	25.9008	24.4351
MTMR2	11	95832882	95925315	-	ENSG00000087053	13.3317	10.4102	10.4033
FOS	14	75278774	75282230	+	ENSG00000170345	13.3232	39.7029	36.1767
TMX2	11	57712600	57740973	+	ENSG00000213593	13.3205	12.6627	15.1967
PGAM1	10	97426160	97433441	+	ENSG00000171314	13.31	7.1547	8.4949
MRPL33	2	27771717	27988087	+	ENSG00000243147	13.302	10.6697	13.2699
PDLIM4	5	132257671	132273454	+	ENSG00000131435	13.2813	7.39556	10.0501
RP11-211G3.3	3	187702313	187733849	+	ENSG00000228804	13.2798	11.9215	10.3591
CERS2	1	150960583	150975004	-	ENSG00000143418	13.2797	12.6766	14.7991
DEGS1	1	224175756	224193441	+	ENSG00000143753	13.255	14.5753	16.477
RPL9	4	39454124	39458948	-	ENSG00000163682	13.2464	10.8654	13.1569
TXLNA	1	32179686	32198285	+	ENSG00000084652	13.2191	14.447	16.2576
FGF1	5	142592178	142698070	-	ENSG00000113578	13.1781	2.75645	3.64346
RP11-403P17.3	16	66509437	66510048	+	ENSG00000260755	13.1754	16.3332	17.7252
GLT8D2	12	103988984	104064183	-	ENSG00000120820	13.1646	19.3275	23.1595
PTGES3	12	56663341	56688408	-	ENSG00000110958	13.1432	18.7553	15.8146
RP1-309K20.6	20	35632340	35674544	-	ENSG00000272897	13.143	16.3475	19.2524
AXL	19	41219203	41261766	+	ENSG00000167601	13.1031	29.7735	31.2775
NUDC	1	26900238	26946862	+	ENSG00000090273	13.0847	13.4621	15.1704
UBAC2	13	99200774	99386434	+	ENSG00000134882	13.0724	8.52437	10.4705
CA9	9	35673856	35681159	+	ENSG00000107159	13.071	0.674799	1.02673
RPL36A-HNRNPH2	X	101391011	101412297	+	ENSG00000257529	13.0697	13.3838	14.9878
COX5A	15	74919791	74938168	-	ENSG00000178741	13.0487	19.022	21.6071
LTBP1	2	32946972	33399509	+	ENSG00000049323	13.0036	17.1646	20.682
CCNI	4	77047158	77076005	-	ENSG00000118816	13.0016	17.2383	17.2408
NDRG2	14	21016763	21070872	-	ENSG00000165795	12.9806	12.9074	12.4172
HSD3B7	16	30985207	30989152	+	ENSG00000099377	12.9778	26.0579	41.0995
RP11-161H23.5	12	49265156	49273306	-	ENSG00000258232	12.9722	18.5729	32.2909
TMEM147	19	35545595	35547526	+	ENSG00000105677	12.9675	12.7918	15.4987
SNHG5	6	85660950	85678736	-	ENSG00000203875	12.9621	10.2687	16.9352
IQGAP1	15	90388218	90502243	+	ENSG00000140575	12.944	13.5199	16.4192
TXN	9	110243811	110256640	-	ENSG00000136810	12.9436	22.1025	24.8988
RPA2	1	27891524	27914746	-	ENSG00000117748	12.9331	14.1351	16.0013
DNAJB9	7	108569568	108574850	+	ENSG00000128590	12.9311	10.6816	8.17768
RP11-537A6.9	10	73381433	73383496	+	ENSG00000233144	12.9256	13.3194	17.4039
PPIA	7	44796680	44824564	+	ENSG00000196262	12.9113	15.0452	21.545
LGMN	14	92703807	92748702	-	ENSG00000100600	12.8897	18.0561	36.4435
ADM	11	10304680	10307397	+	ENSG00000148926	12.8855	3.31445	4.91974
SLC2A1	1	42925381	42958859	-	ENSG00000117394	12.8586	3.73422	5.72385
DEFA3	8	6996837	7018301	-	ENSG00000239839	12.8532	0	0
SENP3-EIF4A1	17	7563287	7578715	+	ENSG00000277957	12.8152	19.4188	23.878
PCYOX1	2	70257386	70281191	+	ENSG00000116005	12.7935	13.0726	12.6307
COPS7A	12	6723741	6731875	+	ENSG00000111652	12.7668	13.3729	14.7355
UFC1	1	161152776	161158856	+	ENSG00000143222	12.7618	12.9444	16.3457
ANP32B	9	97983361	98015943	+	ENSG00000136938	12.7608	17.8833	19.9961
GAS5	1	173863900	173868882	-	ENSG00000234741	12.7588	17.0438	17.7537
UBXN1	11	62676498	62679117	-	ENSG00000162191	12.7349	20.0971	21.7841
EFEMP2	11	65866441	65873592	-	ENSG00000172638	12.7301	10.7725	14.1234
LDLRAD3	11	35943981	36232136	+	ENSG00000179241	12.7201	11.6923	8.71897
PGRMC1	X	119236245	119244466	+	ENSG00000101856	12.7154	19.0018	19.2935
NDUFAF3	3	49020459	49023495	+	ENSG00000178057	12.7152	13.701	15.6812
P4HA2-AS1	5	132184876	132192808	+	ENSG00000237714	12.7063	5.35418	9.23312
KLHDC3	6	43014103	43021298	+	ENSG00000124702	12.6518	17.6394	19.8202
FURIN	15	90868592	90883458	+	ENSG00000140564	12.6404	4.67833	5.48543
SEC13	3	10293131	10321178	-	ENSG00000157020	12.6403	11.886	14.1173
COL12A1	6	75084326	75206051	-	ENSG00000111799	12.6256	27.6351	36.5942
TM4SF1	3	149369022	149377865	-	ENSG00000169908	12.6239	22.6108	27.553
CERCAM	9	128411751	128437351	+	ENSG00000167123	12.6144	14.128	17.4571
EPS8	12	15620158	15882329	-	ENSG00000151491	12.5917	17.4557	15.9007
RNF13	3	149812708	149962139	+	ENSG00000082996	12.5879	12.8309	13.0519
IGBP1	X	70133449	70166324	+	ENSG00000089289	12.5789	13.5846	17.5687
RP11-498C9.13	17	81932398	81933058	+	ENSG00000263585	12.5787	9.86799	10.4891
ATP2B4	1	203626561	203744081	+	ENSG00000058668	12.5566	16.4929	19.8778
ARL1	12	101393120	101407820	-	ENSG00000120805	12.5379	12.0049	12.2805
BSCL2	11	62690275	62709845	-	ENSG00000168000	12.5223	9.03714	11.0555
ZFP36L1	14	68787660	68796253	-	ENSG00000185650	12.5199	23.9595	25.7425
RTCB	22	32387582	32412255	-	ENSG00000100220	12.518	13.1205	14.7587
POLDIP3	22	42583721	42614962	-	ENSG00000100227	12.5167	12.5451	13.4648
COX7A2	6	75237675	75250323	-	ENSG00000112695	12.5109	12.6647	17.78
RPL6	12	112405190	112418838	-	ENSG00000089009	12.5107	12.5258	14.0087
AC104534.3	19	38817471	38840178	-	ENSG00000268083	12.5103	16.3142	20.1761
HMGN3	6	79201245	79234738	-	ENSG00000118418	12.5032	22.7524	24.5905
RERG	12	15107783	15348675	-	ENSG00000134533	12.4851	15.4141	12.0858
AC002985.3	19	18907013	18934397	-	ENSG00000268193	12.4725	15.4096	20.7414
SNRPB	20	2461634	2470853	-	ENSG00000125835	12.4724	18.1912	25.4931
WDR6	3	49007062	49015953	+	ENSG00000178252	12.469	13.2612	15.3506
RARG	12	53210567	53232980	-	ENSG00000172819	12.4547	12.8277	12.6933
UBA1	X	47190861	47215128	+	ENSG00000130985	12.4509	14.0541	18.4659
HIST1H1C	6	26055787	26056428	-	ENSG00000187837	12.4456	11.386	13.0492
MRPL14	6	44113454	44127457	-	ENSG00000180992	12.4444	18.1236	22.069
SELENBP1	1	151364302	151372733	-	ENSG00000143416	12.4312	22.4322	23.409
PRNP	20	4686236	4701590	+	ENSG00000171867	12.4116	20.5991	18.502
VAT1	17	43014605	43025123	-	ENSG00000108828	12.4006	29.9567	39.0414
NDUFA13	19	19515736	19529054	+	ENSG00000186010	12.3997	14.055	21.4108
NONO	X	71283192	71301168	+	ENSG00000147140	12.396	16.7232	19.0418
PSMC5	17	63827152	63832026	+	ENSG00000087191	12.3951	13.5432	16.3787
LINC01420	X	56729259	56818380	+	ENSG00000204272	12.3859	11.6831	13.35
RP11-263K19.4	1	155196868	155205495	+	ENSG00000231064	12.3785	8.27874	11.3565
MVP	16	29820394	29848039	+	ENSG00000013364	12.3473	15.0146	20.7403
THRAP3	1	36224416	36305357	+	ENSG00000054118	12.3421	14.3906	15.7272
WWTR1	3	149517235	149736714	-	ENSG00000018408	12.3371	10.7394	11.0412
2002-09-01	2	241315100	241354027	+	ENSG00000168385	12.3073	24.3516	24.4294
SNHG6	8	66921684	66926398	-	ENSG00000245910	12.3066	13.734	15.2005
RP11-212P7.3	7	128455840	128493859	+	ENSG00000273184	12.3036	4.37293	5.02222
HNRNPUL2-BSCL2	11	62690275	62727384	-	ENSG00000234857	12.3028	9.24534	11.3109
PSMA1	11	14493783	14643635	-	ENSG00000256206	12.2986	15.0813	16.2254
EXT2	11	44095549	44245429	+	ENSG00000151348	12.2949	11.8766	13.0312
LOXL2	8	23297189	23425328	-	ENSG00000134013	12.2643	5.21361	12.7596
POSTN	13	37562583	37598844	-	ENSG00000133110	12.2638	5.20163	25.261
TCEAL4	X	103576231	103587736	+	ENSG00000133142	12.2565	12.3516	14.8098
CCT3	1	156308968	156367873	-	ENSG00000163468	12.2449	15.0095	17.6535
CBX5	12	54230940	54280133	-	ENSG00000094916	12.2285	10.3956	9.18447
SRSF6	20	43457928	43464247	+	ENSG00000124193	12.2283	17.3756	18.5172
NHP2	5	178149460	178153967	-	ENSG00000145912	12.2091	14.7359	16.8731
EIF4B	12	53006158	53042209	+	ENSG00000063046	12.1993	11.8653	11.3141
RNF103-CHMP3	2	86505668	86721122	-	ENSG00000249884	12.1952	19.0199	20.7296
PSME1	14	24136158	24138967	+	ENSG00000092010	12.1651	37.3574	46.2373
COL11A2	6	33162681	33192499	-	ENSG00000204248	12.1346	10.7713	12.8207
WSCD2	12	108129471	108250537	+	ENSG00000075035	12.1274	5.50046	4.37749
UFSP2	4	185399540	185425985	-	ENSG00000109775	12.1237	12.1276	12.4074
WDR83OS	19	12668071	12671356	-	ENSG00000105583	12.1148	13.7725	17.4053
DDIT3	12	57516588	57520517	-	ENSG00000175197	12.0945	15.1309	18.331
PRKCZ	1	2050470	2185395	+	ENSG00000067606	12.0855	4.77653	5.51184
RP11-627J17.1	3	33144104	33147721	-	ENSG00000272149	12.081	8.59309	9.16127
PHPT1	9	136848724	136851043	+	ENSG00000054148	12.0672	12.7683	19.1955
CDA	1	20588948	20618908	+	ENSG00000158825	12.0649	2.67056	5.64721
SLC43A3	11	57406954	57427580	-	ENSG00000134802	12.0612	15.4547	15.3682
TNS1	2	217799789	218002995	-	ENSG00000079308	12.0588	20.7372	26.1072
TMEM204	16	1528688	1555580	+	ENSG00000131634	12.0498	23.7516	27.0009
ARPC2	2	218217094	218254356	+	ENSG00000163466	12.048	20.473	25.6075
RP11-196G11.3	16	31093727	31095944	+	ENSG00000280160	12.0141	7.19589	10.7658
SLC39A13	11	47407132	47416501	+	ENSG00000165915	12.0049	13.3206	17.1301
GUK1	1	228139962	228148984	+	ENSG00000143774	12.0007	17.9597	24.7771
POP7	7	100706053	100707495	+	ENSG00000172336	11.9916	11.4601	13.9009
UQCR10	22	29767369	29770413	+	ENSG00000184076	11.985	17.6473	21.6059
RP11-625L16.3	12	24830421	24836558	+	ENSG00000256482	11.9626	5.81538	5.72842
SDC1	2	20200797	20225433	-	ENSG00000115884	11.9581	6.61138	6.9126
FAM32A	19	16185380	16192046	+	ENSG00000105058	11.9522	17.116	23.3457
TCTN3	10	95663396	95694143	-	ENSG00000119977	11.9429	8.53616	10.1035
GARS	7	30594681	30634033	+	ENSG00000106105	11.927	10.2013	13.043
JUNB	19	12791496	12793315	+	ENSG00000171223	11.9201	8.66611	11.5647
FLII	17	18244836	18258916	-	ENSG00000177731	11.9188	15.2767	20.1854
RP5-1077I2.3	20	13244064	13245369	-	ENSG00000225956	11.9107	4.66021	3.42756
RBM14-RBM4	11	66616626	66646469	+	ENSG00000248643	11.8839	14.9849	17.5064
GINM1	6	149566294	149591748	+	ENSG00000055211	11.8804	16.6408	14.8073
C19orf53	19	13774168	13778462	+	ENSG00000104979	11.8801	15.5257	16.8397
WWTR1-AS1	3	149657020	149661364	+	ENSG00000241313	11.8597	10.0446	9.95829
TM9SF1	14	24189143	24213473	-	ENSG00000100926	11.8187	12.9568	14.9668
TIMMDC1	3	119498532	119525090	+	ENSG00000113845	11.8033	11.277	13.0316
RP11-344N10.2	10	73071295	73074008	+	ENSG00000237768	11.7972	6.73553	4.70143
METTL7A	12	50923472	50932517	+	ENSG00000185432	11.7939	16.183	15.3652
COPB2	3	139355600	139389732	-	ENSG00000184432	11.7893	9.34885	10.5279
CTD-2517M22.16	8	144463817	144465101	+	ENSG00000254578	11.7731	10.9099	10.7675
SRPRB	3	133784033	133825772	+	ENSG00000144867	11.7683	9.16014	10.9321
AUP1	2	74526645	74529939	-	ENSG00000115307	11.7512	15.9615	21.0138
PSMD4	1	151254703	151267479	+	ENSG00000159352	11.7292	13.0914	16.5037
LPAR1	9	110873263	111038458	-	ENSG00000198121	11.7284	9.99935	12.3729
SMIM3	5	150777946	150796734	+	ENSG00000256235	11.7269	9.29665	11.8531
SLC7A2	8	17497088	17570573	+	ENSG00000003989	11.7241	6.52435	7.4858
H1F0	22	37805093	37807436	+	ENSG00000189060	11.6934	10.4719	12.4304
TALDO1	11	747329	765024	+	ENSG00000177156	11.6903	16.0268	19.9909
RNF181	2	85595725	85597613	+	ENSG00000168894	11.6844	12.6783	15.3742
UBL5	19	9827892	9830115	+	ENSG00000198258	11.6718	12.034	15.1685
CHRDL2	11	74696429	74731385	-	ENSG00000054938	11.6659	17.4577	10.7708
POLR2L	11	837356	842545	-	ENSG00000177700	11.6642	15.9274	22.1538
FNDC3B	3	172039628	172401665	+	ENSG00000075420	11.6247	7.75993	8.4233
RAB6A	11	73675638	73761137	-	ENSG00000175582	11.605	14.3272	14.9545
WBP5	X	103356445	103358469	+	ENSG00000185222	11.6018	12.4722	15.8989
SSR2	1	156009048	156020959	-	ENSG00000163479	11.5949	11.9866	15.0912
PRDX3	10	119167703	119178833	-	ENSG00000165672	11.5683	14.9287	15.6396
MAP4	3	47850690	48089272	-	ENSG00000047849	11.5593	15.0937	18.3219
RPS17	15	82536753	82540564	-	ENSG00000182774	11.552	13.4038	14.755
MRPS6	21	34073224	34143034	+	ENSG00000243927	11.5438	11.9291	9.1666
RP11-69L16.4	6	7276031	7298872	+	ENSG00000238221	11.5435	9.57834	9.65432
RP11-282O18.3	12	123252030	123261483	-	ENSG00000235423	11.5396	8.81387	10.7983
WASF2	1	27404226	27490158	-	ENSG00000158195	11.5352	19.7332	19.9452
BDH2	4	103079435	103099883	-	ENSG00000164039	11.5334	14.1728	15.321
ATXN10	22	45671798	45845307	+	ENSG00000130638	11.5328	12.0037	12.846
RPL22	1	6181269	6209389	-	ENSG00000116251	11.4839	13.2609	13.1739
DYNLRB1	20	34516409	34540958	+	ENSG00000125971	11.481	12.5585	15.9132
NFKBIZ	3	101827991	101861022	+	ENSG00000144802	11.4666	11.2062	13.1609
CP	3	149162410	149222055	-	ENSG00000047457	11.4507	7.49238	4.66317
CSTB	21	43772512	43776445	-	ENSG00000160213	11.4495	28.5815	34.7278
RP11-159D12.5	17	57989038	58005253	-	ENSG00000266086	11.4482	16.5902	14.3658
EIF3G	19	10115017	10119920	-	ENSG00000130811	11.4388	17.1944	20.0501
TMBIM4	12	66135846	66170072	-	ENSG00000155957	11.4385	15.0243	15.3783
RP11-63A1.4	17	46939155	46939860	-	ENSG00000280158	11.4371	10.9183	13.9147
PSD3	8	18527301	19084730	-	ENSG00000156011	11.4311	11.3243	14.208
C1QBP	17	5432777	5448830	-	ENSG00000108561	11.4293	13.0869	14.1476
SCD	10	100347124	100364834	+	ENSG00000099194	11.429	27.1944	12.7119
ENO2	12	6913745	6923698	+	ENSG00000111674	11.4077	3.80835	5.34978
SLC14A1	18	45724127	45752520	+	ENSG00000141469	11.3852	10.779	8.49896
EIF2A	3	150546678	150584242	+	ENSG00000144895	11.3822	11.8053	11.4812
YIPF5	5	144158159	144170714	-	ENSG00000145817	11.3633	10.2801	9.76313
GLO1	6	38675925	38703141	-	ENSG00000124767	11.3604	13.5415	13.1509
SELK	3	53884410	53891988	-	ENSG00000113811	11.3469	9.41498	11.134
CD164	6	109366514	109382559	-	ENSG00000135535	11.3351	20.059	17.9707
AC068533.7	7	66087761	66152277	+	ENSG00000249319	11.3278	12.2408	13.9388
NR1H2	19	50329653	50382982	+	ENSG00000131408	11.3227	11.3243	13.5812
TMED7	5	115613508	115632992	-	ENSG00000134970	11.3072	10.5963	9.62708
FKBP10	17	41812680	41823217	+	ENSG00000141756	11.2896	10.5853	13.7972
JTB	1	153974269	153977688	-	ENSG00000143543	11.2832	12.6278	16.8929
PFDN1	5	140245039	140303121	-	ENSG00000113068	11.2785	13.5668	16.8576
IARS	9	92210207	92293716	-	ENSG00000196305	11.2773	10.2001	10.4515
USO1	4	75724593	75814286	+	ENSG00000138768	11.2549	10.7916	11.3718
CHID1	11	867860	915058	-	ENSG00000177830	11.2493	10.0146	11.058
TUBB2B	6	3224261	3231730	-	ENSG00000137285	11.2429	3.49689	2.55364
DNAJC3	13	95677139	95794989	+	ENSG00000102580	11.2356	9.34456	8.25328
AC007906.1	16	53207941	53226385	-	ENSG00000279018	11.2233	13.8004	16.2908
AQPEP	5	115962454	116027619	+	ENSG00000172901	11.2098	6.63606	4.73645
NDUFB11	X	47142216	47145504	-	ENSG00000147123	11.2074	12.5536	16.7157
AP3S1	5	115841481	115914081	+	ENSG00000177879	11.2004	10.9558	9.79081
CD44	11	35138870	35232402	+	ENSG00000026508	11.2003	15.7981	22.5846
ESD	13	46771256	46797232	-	ENSG00000139684	11.1948	15.6242	18.5592
PXYLP1	3	141228726	141294906	+	ENSG00000155893	11.1897	4.37613	6.1244
TMEM173	5	139475534	139482935	-	ENSG00000184584	11.1887	17.2906	23.3361
MMACHC	1	45500053	45513382	+	ENSG00000132763	11.1832	11.1323	15.4205
TPPP3	16	67389809	67393535	-	ENSG00000159713	11.1775	28.4654	49.8234
HSPA2	14	64535905	64546173	+	ENSG00000126803	11.1748	6.12325	6.55173
LRPAP1	4	3506376	3532559	-	ENSG00000163956	11.1455	11.1571	13.0325
RP11-903H12.3	14	20693480	20707120	-	ENSG00000258451	11.1106	9.03429	10.8292
OSTF1	9	75088543	75147265	+	ENSG00000134996	11.097	13.5399	19.4489
GPR108	19	6729914	6737603	-	ENSG00000125734	11.0875	11.2524	13.2408
ATPIF1	1	28236109	28246906	+	ENSG00000130770	11.0837	16.424	18.8143
MRPL51	12	6491886	6493841	-	ENSG00000111639	11.0751	10.7782	13.019
TPD52L2	20	63865228	63891545	+	ENSG00000101150	11.0736	11.8743	14.9348
ALKBH7	19	6372433	6375251	+	ENSG00000125652	11.0611	12.9189	16.851
ATP5O	21	33903453	33915980	-	ENSG00000241837	11.0595	13.2331	16.9813
SERPINI1	3	167735243	167825568	+	ENSG00000163536	11.0563	7.84729	8.71146
ERP29	12	112013316	112023451	+	ENSG00000089248	11.0495	10.7989	13.1315
IGFBP6	12	53097436	53102345	+	ENSG00000167779	11.0482	29.803	35.1979
SDR39U1	14	24439766	24442905	-	ENSG00000100445	11.0307	13.7412	15.9761
MCFD2	2	46901870	46941855	-	ENSG00000180398	11.0233	10.4534	9.43609
NOTCH2	1	119911553	120069626	-	ENSG00000134250	11.0194	15.8636	15.6588
ATP1B1	1	169105697	169132722	+	ENSG00000143153	11.0108	6.60268	6.11693
NDUFC1	4	139266880	139302551	-	ENSG00000109390	10.9931	8.92029	10.861
CTD-2278I10.6	19	17267418	17282966	+	ENSG00000269307	10.985	12.7436	17.6472
ITGB1	10	32900319	33005792	-	ENSG00000150093	10.9732	15.063	19.3875
PPP3CA	4	101023409	101348278	-	ENSG00000138814	10.9684	9.04111	8.19071
COPZ1	12	54301202	54351849	+	ENSG00000111481	10.9635	11.8144	12.9086
MRPL17	11	6680782	6683401	-	ENSG00000158042	10.9622	7.47966	11.2175
PCIF1	20	45934628	45948023	+	ENSG00000100982	10.9148	14.3554	14.6285
NFKBIA	14	35401511	35404749	-	ENSG00000100906	10.9092	27.8444	35.4927
SSR1	6	7268306	7347446	-	ENSG00000124783	10.9083	10.0768	9.35437
XRCC5	2	216107464	216206303	+	ENSG00000079246	10.9077	15.0175	17.4709
RP11-138C9.1	17	47682417	47682683	-	ENSG00000264558	10.9025	13.4558	16.3242
GNL3	3	52681156	52694492	+	ENSG00000163938	10.9017	9.97298	10.5282
RP11-298I3.5	14	22946270	22982258	-	ENSG00000259132	10.8856	12.8872	15.5722
ZMYM6NB	1	34981535	34985353	-	ENSG00000243749	10.8808	19.8237	24.2565
TPD52L1	6	125119049	125264407	+	ENSG00000111907	10.8738	8.73878	8.8485
MRGPRF	11	69004395	69013409	-	ENSG00000172935	10.8477	12.7312	16.127
MRFAP1L1	4	6707701	6709880	-	ENSG00000178988	10.8349	13.0296	14.7404
GOLIM4	3	168008677	168095975	-	ENSG00000173905	10.8331	14.6202	14.2062
YWHAB	20	44885676	44908532	+	ENSG00000166913	10.833	24.3687	31.2545
TXNDC12	1	52020131	52056171	-	ENSG00000117862	10.8201	9.09122	10.0354
TOB1	17	50862223	50867978	-	ENSG00000141232	10.8101	11.7633	11.0795
TUBB2A	6	3153669	3157526	-	ENSG00000137267	10.8071	11.29	13.1899
PACSIN2	22	42835412	43015145	-	ENSG00000100266	10.8004	8.58499	10.1811
GOLGB1	3	121663199	121749767	-	ENSG00000173230	10.7989	10.4263	11.2522
SMOC1	14	69854131	70032366	+	ENSG00000198732	10.7858	7.99193	6.40048
HEXB	5	74640023	74722647	+	ENSG00000049860	10.7853	17.1015	17.4314
C1RL	12	7089587	7109273	-	ENSG00000139178	10.7849	14.8781	18.6283
TIMM10B	11	6481447	6508978	+	ENSG00000132286	10.7782	12.1827	10.1127
SHISA5	3	48467798	48504826	-	ENSG00000164054	10.7719	11.8374	14.9314
RP11-575L7.8	9	83972233	83975777	+	ENSG00000235298	10.7411	12.5446	13.741
RBM39	20	35703609	35742312	-	ENSG00000131051	10.7357	14.4373	14.6273
DNASE2	19	12875211	12881468	-	ENSG00000105612	10.7278	9.84923	15.4348
SF3B6	2	24067584	24076443	-	ENSG00000115128	10.7214	15.5386	17.0176
PIEZO1	16	88715343	88785211	-	ENSG00000103335	10.7097	9.5189	9.44387
DCTN2	12	57530102	57547331	-	ENSG00000175203	10.6853	14.4264	21.104
AC079742.4	7	6578565	6588974	-	ENSG00000232581	10.6759	11.0413	10
ENG	9	127815012	127854756	-	ENSG00000106991	10.6731	27.7445	35.5891
IMP3	15	75639085	75648706	-	ENSG00000177971	10.6559	10.366	11.3223
DGCR6L	22	20314276	20320080	-	ENSG00000128185	10.6472	12.1885	14.8889
TUBA1A	12	49184796	49189324	-	ENSG00000167552	10.6465	20.975	40.0336
LEPROT	1	65420587	65436007	+	ENSG00000213625	10.6459	16.0886	15.3135
APP	21	25880550	26171128	-	ENSG00000142192	10.6405	16.1775	19.284
RTFDC1	20	56468585	56519449	+	ENSG00000022277	10.6274	12.5904	15.4342
DRG1	22	31399523	31528740	+	ENSG00000185721	10.6234	10.7203	12.9887
UBXN4	2	135741619	135785055	+	ENSG00000144224	10.621	12.6683	13.4106
SIL1	5	138946720	139293557	-	ENSG00000120725	10.6144	8.29078	9.61555
CXCL14	5	135570679	135579279	-	ENSG00000145824	10.5693	12.8951	5.31682
CAMLG	5	134738501	134752160	+	ENSG00000164615	10.5575	12.1177	12.3421
UQCRQ	5	132866560	132868031	+	ENSG00000164405	10.5526	14.559	18.0021
GORASP2	2	170928464	170967129	+	ENSG00000115806	10.5455	10.278	9.68048
ERCC1	19	45407333	45478828	-	ENSG00000012061	10.5391	12.2269	13.9048
TMEM45A	3	100492619	100577444	+	ENSG00000181458	10.534	5.83526	7.23054
NDNF	4	121035613	121073021	-	ENSG00000173376	10.5319	16.8914	11.2833
MKRN2	3	12557014	12583713	+	ENSG00000075975	10.5096	8.95551	9.67245
CALHM2	10	103446786	103452402	-	ENSG00000138172	10.5046	17.8409	24.0876
RBMX	X	136848004	136880764	-	ENSG00000147274	10.4971	13.0522	13.2712
ANG	14	20684177	20698971	+	ENSG00000214274	10.4961	7.74771	10.1867
MCEE	2	71109684	71130239	-	ENSG00000124370	10.4915	9.49126	9.28532
PTRF	17	42402452	42423517	-	ENSG00000177469	10.4877	24.2011	32.2056
ZKSCAN1	7	100015572	100041689	+	ENSG00000106261	10.4753	8.59754	7.6665
CTDSP2	12	57819927	57846739	-	ENSG00000175215	10.4556	12.5689	14.9986
VPS28	8	144423601	144428563	-	ENSG00000160948	10.4479	14.5396	18.8098
RP11-1012A1.4	14	67659820	67690367	-	ENSG00000258466	10.4415	11.3785	12.1296
SAR1A	10	70147289	70170523	-	ENSG00000079332	10.4389	14.1455	13.227
RP11-197N18.2	12	122975320	122982907	+	ENSG00000256028	10.4356	11.5879	14.5693
DKK3	11	11963106	12009769	-	ENSG00000050165	10.4281	16.2798	30.2529
SYPL1	7	106090503	106112576	-	ENSG00000008282	10.4276	19.8142	19.0094
SERP1	3	150541994	150603228	-	ENSG00000120742	10.4274	9.89042	10.3787
CCT6A	7	56051630	56063989	+	ENSG00000146731	10.4077	14.0159	14.759
KCNK5	6	39188973	39229450	-	ENSG00000164626	10.4056	6.10167	5.18717
ARF5	7	127588345	127591705	+	ENSG00000004059	10.4024	17.6152	24.4496
TUG1	22	30970677	30979395	+	ENSG00000253352	10.401	14.0885	13.5465
NDUFC2	11	78068304	78080219	-	ENSG00000151366	10.3814	12.7288	14.4214
KIAA1191	5	176346061	176361968	-	ENSG00000122203	10.3688	8.50492	9.43755
LUC7L3	17	50719544	50756213	+	ENSG00000108848	10.3649	15.8894	16.0701
IDH3B	20	2658395	2664219	-	ENSG00000101365	10.3531	14.8878	18.614
CASC4	15	44288729	44415758	+	ENSG00000166734	10.3519	11.578	11.8828
PPAPDC1B	8	38263130	38269243	-	ENSG00000147535	10.3439	9.3433	9.0989
GEM	8	94249253	94262350	-	ENSG00000164949	10.3439	10.9061	9.57255
AC024592.12	19	5866171	5903787	-	ENSG00000267740	10.3378	10.7139	13.587
COMT	22	19941607	19969975	+	ENSG00000093010	10.316	12.2784	14.1818
TPR	1	186311652	186375693	-	ENSG00000047410	10.3072	57.342	66.6486
CTSA	20	45890144	45898820	+	ENSG00000064601	10.2899	13.6993	19.1251
NDUFS4	5	53560633	53683340	+	ENSG00000164258	10.2887	14.616	16.7597
C5orf45	5	179835133	179862173	-	ENSG00000161010	10.2869	13.3598	14.8401
CCND2	12	4273772	4305350	+	ENSG00000118971	10.282	10.1527	10.5334
MED8	1	43383917	43389808	-	ENSG00000159479	10.2799	8.61432	9.88122
EXOSC10	1	11066618	11099881	-	ENSG00000171824	10.2747	8.87567	11.1718
KLF6	10	3775996	3785281	-	ENSG00000067082	10.2739	15.5964	23.29
ARPC1B	7	99374249	99394801	+	ENSG00000130429	10.2513	21.8069	32.3301
ARPC4-TTLL3	3	9793082	9835401	+	ENSG00000250151	10.2427	17.0128	19.015
RPS15A	16	18781295	18790383	-	ENSG00000134419	10.2413	12.9735	15.215
LTBP4	19	40592883	40629818	+	ENSG00000090006	10.2336	21.3628	24.1339
PFN1	17	4945652	4949061	-	ENSG00000108518	10.2218	25.0978	37.7315
CHP1	15	41230839	41281890	+	ENSG00000187446	10.2134	15.6296	17.8809
DAB2	5	39371675	39462300	-	ENSG00000153071	10.2065	29.1487	35.2122
PBXIP1	1	154944076	154956123	-	ENSG00000163346	10.1923	8.51531	8.95196
CNPY3	6	42929192	42939287	+	ENSG00000137161	10.1923	12.4353	19.6329
GNPTG	16	1351923	1364113	+	ENSG00000090581	10.1747	11.1114	13.001
DYNLL1	12	120469850	120498493	+	ENSG00000088986	10.1733	12.4564	18.4038
YPEL5	2	30146941	30160533	+	ENSG00000119801	10.1616	11.9829	11.9513
SNAPIN	1	153658654	153661830	+	ENSG00000143553	10.1567	10.9333	14.6794
ADRB2	5	148825245	148828687	+	ENSG00000169252	10.1561	5.71282	6.23025
SRP9	1	225777813	225790466	+	ENSG00000143742	10.1382	13.0296	11.2085
RNASEH2C	11	65714896	65720947	-	ENSG00000172922	10.1349	9.90591	13.1788
SAP18	13	21140514	21149084	+	ENSG00000150459	10.1337	13.2065	14.6966
PSMD8	19	38374536	38383824	+	ENSG00000099341	10.1317	12.7024	16.7718
CMPK1	1	47333797	47378839	+	ENSG00000162368	10.1277	9.0103	7.84921
NDFIP1	5	142108505	142154443	+	ENSG00000131507	10.101	12.5708	13.1692
EDEM2	20	35115357	35147364	-	ENSG00000088298	10.0909	7.38666	10.1813
NDUFV1	11	67606852	67612535	+	ENSG00000167792	10.0894	15.97	17.1144
HSD17B10	X	53431258	53434373	-	ENSG00000072506	10.0797	12.3528	15.8153
POLE3	9	113407235	113410672	-	ENSG00000148229	10.0735	9.35128	10.6585
TXNDC15	5	134873803	134901525	+	ENSG00000113621	10.072	8.10479	8.35596
NDUFAB1	16	23581002	23596356	-	ENSG00000004779	10.0685	12.1081	14.739
SDHB	1	17018722	17054170	-	ENSG00000117118	10.0643	13.4647	16.2315
RP11-334E6.12	11	119417951	119419114	+	ENSG00000263873	10.0598	23.9635	72.1267
AC005253.4	19	18568506	18569375	-	ENSG00000268983	10.0575	8.81192	11.8497
EGLN3	14	33924231	34462774	-	ENSG00000129521	10.0528	1.62908	2.00413
PCDHGB7	5	141417645	141512979	+	ENSG00000254122	10.0521	13.9402	14.9041
VAMP5	2	85584408	85593412	+	ENSG00000168899	10.0507	25.5882	24.5531
RP11-761B3.1	2	47065941	47176511	-	ENSG00000273269	10.0431	10.1916	17.1678
FAM20C	7	192969	260745	+	ENSG00000177706	10.0104	6.87848	5.84096
H2AFJ	12	14774383	14778002	+	ENSG00000246705	10.0045	9.6332	10.5592
ICAM1	19	10270835	10286615	+	ENSG00000090339	10.0026	8.84026	8.9421
MDH2	7	76048051	76067508	+	ENSG00000146701	9.9981	9.87541	13.0569
AMTN	4	70518540	70532742	+	ENSG00000187689	9.98989	2.50823	1.46255
VIMP	15	101270817	101277500	-	ENSG00000131871	9.98136	9.35362	10.7893
RP11-732A19.8	11	6603642	6604420	-	ENSG00000254400	9.97812	8.90565	16.7126
OSER1	20	44196496	44210791	-	ENSG00000132823	9.9747	10.7123	12.052
C10orf105	10	71711701	71737824	-	ENSG00000214688	9.96743	6.68594	7.6435
RAN	12	130871879	130877678	+	ENSG00000132341	9.96336	11.1364	14.1716
SLC1A5	19	46774883	46788594	-	ENSG00000105281	9.96277	7.96814	7.92316
TCEA3	1	23381061	23424740	-	ENSG00000204219	9.96065	9.09805	9.6458
GPR64	X	18989309	19122637	-	ENSG00000173698	9.94556	5.78582	5.81393
CCDC47	17	63745250	63776351	-	ENSG00000108588	9.94068	9.8159	9.90711
ID3	1	23557918	23559794	-	ENSG00000117318	9.9374	17.8334	21.0306
TRAM1	8	70573442	70608387	-	ENSG00000067167	9.93623	10.7015	11.7919
EIF5	14	103333544	103345025	+	ENSG00000100664	9.91154	11.4821	11.3943
SDK2	17	73334384	73644089	-	ENSG00000069188	9.90475	6.24321	5.66289
KIF13B	8	29067279	29263124	-	ENSG00000197892	9.90284	5.31571	4.88214
NUCB2	11	17208153	17349974	+	ENSG00000070081	9.89935	7.93857	8.07283
RP11-87C12.2	12	121888809	121921470	+	ENSG00000256950	9.88981	10.4774	13.2086
ABHD2	15	89087459	89202360	+	ENSG00000140526	9.83723	9.85717	12.7405
WDR45B	17	82614562	82648553	-	ENSG00000141580	9.82553	10.1137	10.3717
TXN2	22	36467036	36482030	-	ENSG00000100348	9.81852	12.9011	15.1398
MTUS1	8	17643795	17800917	-	ENSG00000129422	9.80873	8.28769	9.40011
ATP5F1	1	111448864	111462773	+	ENSG00000116459	9.80361	12.2135	14.8107
FRMD4B	3	69169990	69542583	-	ENSG00000114541	9.79656	8.76517	8.67664
CHURC1-FNTB	14	64914485	65061803	+	ENSG00000125954	9.79362	11.5133	13.0937
TNNT3	11	1919562	1938706	+	ENSG00000130595	9.78098	7.21721	9.11184
RNF7	3	141738204	141747560	+	ENSG00000114125	9.77983	11.2323	13.3877
RCAN1	21	34513142	34615142	-	ENSG00000159200	9.76018	4.16787	3.97479
ZCCHC17	1	31296982	31364953	+	ENSG00000121766	9.7444	12.6565	13.6545
RP11-545N8.3	12	57144620	57147619	-	ENSG00000259125	9.74351	8.61041	7.7282
HEXA	15	72340919	72376476	-	ENSG00000213614	9.7424	9.28173	11.1824
SRSF3	6	36594353	36605600	+	ENSG00000112081	9.73939	12.6809	12.155
ANAPC5	12	121308245	121399896	-	ENSG00000089053	9.72812	12.0731	13.2644
C11orf24	11	68261335	68272001	-	ENSG00000171067	9.72279	8.96702	11.3774
SEC23A	14	39031919	39109646	-	ENSG00000100934	9.71396	8.23598	9.097
RP5-1160K1.6	1	109628417	109630305	-	ENSG00000228703	9.71077	10.0974	9.9104
SDCBP	8	58552924	58582860	+	ENSG00000137575	9.7106	20.2702	22.9373
AC011239.2	2	23616499	23617987	-	ENSG00000279526	9.70507	5.25105	6.18832
TSPAN3	15	77041404	77083984	-	ENSG00000140391	9.69898	13.5382	14.2019
MRPL18	6	159789812	159798436	+	ENSG00000112110	9.69739	11.7926	14.4077
SRSF2	17	76734115	76737374	-	ENSG00000161547	9.66773	16.3498	17.0987
GSN-AS1	9	121280768	121285530	-	ENSG00000235865	9.66385	11.56	13.4345
OXA1L	14	22766522	22773041	+	ENSG00000155463	9.62078	12.4567	14.6525
ZNF622	5	16451519	16465792	-	ENSG00000173545	9.62069	9.40475	12.246
GLG1	16	74451958	74607114	-	ENSG00000260539	9.61918	10.9343	12.8956
CNOT8	5	154857553	154876793	+	ENSG00000155508	9.61804	9.92329	9.35973
ANXA6	5	151100712	151157882	-	ENSG00000197043	9.60676	14.6522	18.4376
THYN1	11	134248279	134253370	-	ENSG00000151500	9.55926	9.54101	10.6403
AC104532.2	19	5904841	5914707	+	ENSG00000267314	9.55384	5.59037	11.0338
ERP44	9	99979179	100099040	-	ENSG00000023318	9.54973	10.3146	10.2437
EPB41L2	6	130839347	131063322	-	ENSG00000079819	9.53547	14.8386	16.4226
CLTA	9	36190856	36304781	+	ENSG00000122705	9.52679	16.9111	20.8746
YIPF2	19	10922185	10928681	-	ENSG00000130733	9.52491	6.78975	7.65874
RPS3A	4	151099573	151104652	+	ENSG00000145425	9.51625	11.371	11.3532
EIF4A1	17	7572706	7579005	+	ENSG00000161960	9.50739	15.4167	18.2815
CYSTM1	5	140174642	140282052	+	ENSG00000120306	9.50166	14.3128	18.7529
NDUFB4	3	120596309	120602500	+	ENSG00000065518	9.50109	11.4499	12.6718
PARM1	4	74933095	75050115	+	ENSG00000169116	9.4971	7.5343	7.24439
EPRS	1	219968601	220046658	-	ENSG00000136628	9.49676	10.8572	11.8207
SHC1	1	154962298	154974395	-	ENSG00000160691	9.49069	17.193	15.7447
DOK1	2	74549026	74557554	+	ENSG00000115325	9.48538	4.17943	5.10082
MDH1	2	63588609	63607197	+	ENSG00000014641	9.46735	9.98665	12.9739
RP11-152F13.10	15	82540032	82555932	-	ENSG00000260836	9.46727	11.3408	12.6628
ATP5J	21	25716503	25735673	-	ENSG00000154723	9.44761	12.6126	13.9596
HIGD2A	5	176388747	176389771	+	ENSG00000146066	9.44605	18.7674	30.1507
TFG	3	100709331	100748966	+	ENSG00000114354	9.43689	11.7827	10.5982
ARMCX2	X	101655281	101659891	-	ENSG00000184867	9.43393	7.87865	7.91085
VCAN	5	83471465	83582303	+	ENSG00000038427	9.43056	15.8637	21.1896
RP11-697E2.6	15	90249556	90272208	+	ENSG00000261147	9.4281	9.1852	10.7329
PDCD4	10	110871795	110900006	+	ENSG00000150593	9.42066	15.6411	11.4712
CRAT	9	129094810	129111189	-	ENSG00000095321	9.4143	9.81654	11.5097
DTD1	20	18567453	18763917	+	ENSG00000125821	9.4134	8.0062	10.7914
CYB5R1	1	202961869	202967280	-	ENSG00000159348	9.41224	9.00041	9.94136
EZR	6	158765741	158819412	-	ENSG00000092820	9.40596	22.6886	30.7839
RAD23A	19	12945855	12953642	+	ENSG00000179262	9.40087	9.15594	11.0528
RP11-388P9.2	10	60050668	60060743	+	ENSG00000232682	9.39451	2.00635	2.71788
PTMA	2	231706895	231713541	+	ENSG00000187514	9.39325	17.182	22.4822
CD320	19	8302127	8308356	-	ENSG00000167775	9.39105	7.4587	9.8648
STAU1	20	49113339	49188367	-	ENSG00000124214	9.39018	10.952	12.921
ATP1A1	1	116372668	116410261	+	ENSG00000163399	9.38952	7.12769	9.22888
UNC50	2	98608579	98618515	+	ENSG00000115446	9.38445	10.6605	10.1783
ZFAS1	20	49278178	49295738	+	ENSG00000177410	9.3706	10.8754	10.7348
ATP5G2	12	53632726	53677408	-	ENSG00000135390	9.36652	11.059	12.9825
PITRM1	10	3137728	3172841	-	ENSG00000107959	9.34747	8.25334	8.748
TAF10	11	6606296	6612667	-	ENSG00000166337	9.33953	11.6645	17.4344
SEMA3E	7	83363906	83649010	-	ENSG00000170381	9.33455	11.2747	9.84049
SIVA1	14	104753100	104768494	+	ENSG00000184990	9.31131	8.48749	9.65339
COX14	12	50111979	50120457	+	ENSG00000178449	9.30011	10.6211	13.1375
STEAP1	7	90154375	90164829	+	ENSG00000164647	9.29728	4.86239	4.32563
RP11-156P1.2	17	46923133	47047154	+	ENSG00000262633	9.29704	8.09129	11.4659
HNRNPC	14	21209136	21269494	-	ENSG00000092199	9.29665	9.85357	10.8318
GLTP	12	109850943	109880488	-	ENSG00000139433	9.29417	7.41228	8.52747
SERPINB6	6	2948159	2972165	-	ENSG00000124570	9.28475	10.8053	13.9482
TIMP2	17	78852977	78925387	-	ENSG00000035862	9.27532	22.8779	28.1928
TMEM106C	12	47963569	47968878	+	ENSG00000134291	9.25406	8.13633	9.58089
MED4-AS1	13	48077137	48079991	+	ENSG00000229111	9.24868	11.284	11.7362
RP11-500M8.7	12	4604944	4662643	+	ENSG00000272921	9.24249	13.5794	15.6411
SEC11A	15	84669538	84716716	-	ENSG00000140612	9.20878	10.9935	12.4085
PLXNB2	22	50274979	50307627	-	ENSG00000196576	9.19693	13.3144	14.8961
RP11-894P9.1	14	103682362	103684015	-	ENSG00000246451	9.19222	14.3487	16.1596
PYGL	14	50857891	50944736	-	ENSG00000100504	9.18657	5.5714	6.24041
TMA7	3	48440257	48444208	+	ENSG00000232112	9.18205	11.635	12.9085
EMP2	16	10528422	10580698	-	ENSG00000213853	9.17407	10.4796	10.4095
CTD-2647L4.4	8	29055935	29056685	+	ENSG00000259366	9.17253	12.0979	11.4695
SRSF4	1	29147743	29181987	-	ENSG00000116350	9.17168	11.8938	12.7182
MRPL3	3	131462212	131502983	-	ENSG00000114686	9.16954	10.0915	9.34816
CCNG1	5	163437569	163446151	+	ENSG00000113328	9.16732	11.5321	9.52099
IL1R1	2	102064544	102179874	+	ENSG00000115594	9.15124	8.22079	7.87572
RP11-1079K10.4	17	49404081	49405197	+	ENSG00000250186	9.14834	12.2895	15.5407
LMBRD1	6	69675802	69797111	-	ENSG00000168216	9.14312	11.4478	11.6172
SLC25A38	3	39383348	39397351	+	ENSG00000144659	9.12352	7.2437	6.99232
KARS	16	75627474	75648643	-	ENSG00000065427	9.11959	9.67579	11.1512
SPCS1	3	52704955	52711146	+	ENSG00000114902	9.11746	9.80821	9.24723
PCDHGB5	5	141397987	141512979	+	ENSG00000276547	9.1049	11.8895	12.6727
MRPL40	22	19431902	19436075	+	ENSG00000185608	9.10312	8.38507	9.99006
PRAF2	X	49071156	49074071	-	ENSG00000243279	9.09531	8.0658	10.8143
GDF5	20	35433347	35454746	-	ENSG00000125965	9.09246	2.75456	3.47516
SRSF7	2	38743599	38751494	-	ENSG00000115875	9.09212	13.3125	14.661
ZNF385D	3	21418419	22373321	-	ENSG00000151789	9.08672	3.96775	4.49784
RP11-444D3.1	12	24213256	24562590	-	ENSG00000255864	9.0827	8.14662	8.75977
DANCR	4	52712404	52720351	+	ENSG00000226950	9.08205	8.6311	9.12161
AC068580.6	11	1760348	1762486	+	ENSG00000235027	9.08087	9.22458	11.3519
RP11-516C1.1	15	44402685	44427144	-	ENSG00000259595	9.05814	9.21823	10.8157
ALDH1A2	15	57953424	58497866	-	ENSG00000128918	9.0373	3.41697	1.55065
LDOC1	X	141175745	141177125	-	ENSG00000182195	9.03187	7.54265	7.18141
OBFC1	10	103882542	103918205	-	ENSG00000107960	9.0275	9.65735	10.6308
AC073610.5	12	48921963	48939663	-	ENSG00000255863	9.02689	10.9885	11.2465
MATN3	2	19992111	20012694	-	ENSG00000132031	9.01796	0.835852	0.923101
GTF3A	13	27424544	27435823	+	ENSG00000122034	9.01721	11.4712	15.6214
RBM5	3	50088908	50119021	+	ENSG00000003756	9.01611	12.4368	12.5533
HLA-C	6	31268749	31357158	-	ENSG00000204525	9.00745	13.6855	17.3816
RP11-473I1.5	16	9105834	9107174	-	ENSG00000260349	9.0038	10.6797	12.9227
TWF2	3	52228610	52239260	-	ENSG00000247596	8.99816	15.9946	23.2148
NCSTN	1	160343272	160358952	+	ENSG00000162736	8.99604	11.4636	13.8349
ATP5A1	18	46080248	46104334	-	ENSG00000152234	8.99089	12.1429	14.7378
CALCOCO1	12	53708517	53727745	-	ENSG00000012822	8.9902	12.7198	13.4265
DAZAP2	12	51238292	51271362	+	ENSG00000183283	8.98711	13.9278	16.3259
PROM1	4	15963076	16084378	-	ENSG00000007062	8.9846	4.16873	4.80795
SERPINH1	11	75562056	75572783	+	ENSG00000149257	8.98197	21.6174	33.3464
FOXO1	13	40555667	40666597	-	ENSG00000150907	8.97769	11.0274	9.8197
FBL	19	39834458	39846414	-	ENSG00000105202	8.97582	11.6265	13.8253
HLA-A	6	29941260	29945884	+	ENSG00000206503	8.96748	16.6167	17.9962
STRA13	17	82018702	82024107	-	ENSG00000169689	8.96648	10.7511	13.5728
USMG5	10	103389041	103396466	-	ENSG00000173915	8.94337	9.91598	13.5847
TGM2	20	38127387	38166578	-	ENSG00000198959	8.94062	3.67667	2.77318
ZFP36	19	39406813	39409412	+	ENSG00000128016	8.93308	15.7623	15.8701
SNRNP200	2	96274336	96305515	-	ENSG00000144028	8.93278	12.3323	12.8626
RARS2	6	87514378	87590003	-	ENSG00000146282	8.93069	10.9739	12.4343
NXT1	20	23350736	23354777	+	ENSG00000132661	8.92426	10.0599	11.9265
CNIH1	14	54423560	54441431	-	ENSG00000100528	8.9219	8.02485	9.45803
MT1F	16	56657694	56660698	+	ENSG00000198417	8.92005	2.08881	2.69002
TRPT1	11	64223799	64226254	-	ENSG00000149743	8.91081	10.1727	10.3068
ITGB5	3	124761948	124901418	-	ENSG00000082781	8.90657	13.3112	18.5637
PSMD7	16	74296775	74306288	+	ENSG00000103035	8.90139	11.9607	14.9044
ADAMTS6	5	65148736	65481920	-	ENSG00000049192	8.89256	2.9219	3.08716
BLVRA	7	43758680	43807342	+	ENSG00000106605	8.88241	10.9811	14.6968
CHD1L	1	147242641	147295766	+	ENSG00000131778	8.85949	5.9148	7.48542
PLBD1	12	14503661	14568349	-	ENSG00000121316	8.85312	10.8301	12.7754
ARL6IP1	16	18791667	18801678	-	ENSG00000170540	8.84969	14.7305	14.6904
GALNT2	1	230057990	230282124	+	ENSG00000143641	8.84629	5.40904	5.36594
TTC3	21	37073226	37203112	+	ENSG00000182670	8.82559	9.53136	9.14304
POLR2I	19	36113710	36115346	-	ENSG00000105258	8.82512	9.80383	12.4495
XYLT1	16	17101769	17470881	-	ENSG00000103489	8.81335	5.35717	5.99077
ARHGDIB	12	14942017	14961728	-	ENSG00000111348	8.8123	17.024	25.5307
ZRANB2	1	71063291	71081297	-	ENSG00000132485	8.8088	12.1475	9.33391
ASAH1	8	18056425	18084985	-	ENSG00000104763	8.80732	15.4418	18.1863
MYL12A	18	3247481	3256236	+	ENSG00000101608	8.79658	24.6606	31.1132
CSRP1	1	201483530	201509456	-	ENSG00000159176	8.79453	10.1248	12.8552
XXbac-BPG116M5.17	6	31927698	31952048	+	ENSG00000244255	8.79416	6.19735	8.0829
RBM6	3	49940007	50100045	+	ENSG00000004534	8.77702	11.3231	11.6374
NDUFB3	2	201071433	201085750	+	ENSG00000119013	8.77416	9.97269	12.0354
TMSB4X	X	12975108	12977227	+	ENSG00000205542	8.77068	109.884	180.821
CRISPLD2	16	84819984	84920768	+	ENSG00000103196	8.76689	9.37676	7.19825
NFIC	19	3359563	3469217	+	ENSG00000141905	8.76617	10.0122	9.53497
CTD-2545G14.6	17	7242200	7243814	+	ENSG00000279641	8.7612	10.2333	12.0841
CDK2AP1	12	123260971	123272334	-	ENSG00000111328	8.74517	7.21043	8.74451
ALG2	9	99216426	99221956	-	ENSG00000119523	8.74394	9.48405	8.58449
FKBP2	11	64241003	64244132	+	ENSG00000173486	8.74042	8.56905	10.8598
NDUFV2	18	9102630	9134345	+	ENSG00000178127	8.73392	9.93926	10.8728
TMEM120A	7	75986837	75994659	-	ENSG00000189077	8.73379	8.33567	12.0321
LIMCH1	4	41359607	41700044	+	ENSG00000064042	8.73176	10.6954	8.85636
CFL1	11	65823022	65862026	-	ENSG00000172757	8.72888	13.6621	20.3484
GPRC5C	17	74424851	74451653	+	ENSG00000170412	8.72079	6.57947	5.76372
RP4-717I23.3	1	93262186	93346025	-	ENSG00000223745	8.72053	11.2596	10.3182
CSNK1A1	5	149492197	149551552	-	ENSG00000113712	8.70988	13.3333	12.1536
GLIPR1	12	75480680	75503853	+	ENSG00000139278	8.70318	6.4255	7.19988
GMPR2	14	24232422	24239242	+	ENSG00000100938	8.7021	8.25478	9.91024
SON	21	33542618	33577481	+	ENSG00000159140	8.70131	11.5521	12.1032
NRBP1	2	27427790	27442259	+	ENSG00000115216	8.69721	11.5223	15.4646
GUSB	7	65960684	65982314	-	ENSG00000169919	8.68932	11.3598	13.0366
TMX2-CTNND1	11	57712605	57791586	+	ENSG00000254462	8.68897	11.9528	13.9016
TIMM10	11	57528463	57530803	-	ENSG00000134809	8.68328	9.95228	11.3117
AQP1	7	30852273	30925516	+	ENSG00000250424	8.67222	44.0994	79.5023
AKR7A2	1	19303965	19312146	-	ENSG00000053371	8.67192	14.0122	15.4496
RP11-977G19.11	12	56300142	56314808	+	ENSG00000257303	8.66261	8.04914	8.27923
POLD2	7	44114681	44124358	-	ENSG00000106628	8.66128	7.48504	9.70358
CYC1	8	144095027	144097525	+	ENSG00000179091	8.65276	11.7117	13.7152
BLVRB	19	40447789	40465840	-	ENSG00000090013	8.65	14.6353	20.6633
GTF3C6	6	110958560	110967890	+	ENSG00000155115	8.63838	9.93149	9.99883
TCP1	6	159778498	159789749	-	ENSG00000120438	8.62864	10.8963	12.2483
RAB38	11	88113242	88175467	-	ENSG00000123892	8.62721	4.08529	2.57462
MATN2	8	97868840	98036716	+	ENSG00000132561	8.62241	20.6298	22.1734
CTC-435M10.3	19	41350853	41425001	+	ENSG00000255730	8.62177	7.83677	10.1887
MRPL57	13	21176645	21179084	+	ENSG00000173141	8.61977	9.76524	11.3529
RHBDD2	7	75842602	75888926	+	ENSG00000005486	8.61249	10.8774	10.6225
NDUFB6	9	32552999	32573184	-	ENSG00000165264	8.61233	12.6935	14.5569
ADK	10	74151185	74709303	+	ENSG00000156110	8.60741	9.65845	9.01335
PARL	3	183829385	183884933	-	ENSG00000175193	8.59893	9.48467	9.96657
EIF1B	3	40309684	40312424	+	ENSG00000114784	8.58899	10.9071	11.1495
EIF3A	10	119033670	119080823	-	ENSG00000107581	8.57121	12.0942	12.5178
TINF2	14	24239643	24242674	-	ENSG00000092330	8.56396	12.9862	16.2953
DDAH1	1	85318481	85578363	-	ENSG00000153904	8.56034	4.8475	5.39894
HERC3	4	88521048	88708542	+	ENSG00000138641	8.55596	9.18015	9.40544
UBL7	15	74445977	74461182	-	ENSG00000138629	8.54472	10.7711	11.5228
TPM2	9	35681992	35691020	-	ENSG00000198467	8.53672	10.5035	17.5578
COX7A1	19	36150922	36152869	-	ENSG00000161281	8.53528	8.18097	12.2418
C11orf31	11	57741250	57743554	+	ENSG00000211450	8.53043	11.2091	14.3444
RP4-635A23.6	1	185292384	185294372	-	ENSG00000279838	8.5247	4.18138	5.39881
PLAGL1	6	143940300	144064599	-	ENSG00000118495	8.5147	9.78503	11.2076
ENOSF1	18	670324	712676	-	ENSG00000132199	8.51368	5.6446	5.8852
PDLIM5	4	94451857	94668227	+	ENSG00000163110	8.50369	11.3228	10.5635
MRPL34	19	17292609	17306843	+	ENSG00000130312	8.50082	8.94537	13.4753
RP11-6N17.9	17	47945424	47974438	+	ENSG00000263798	8.4896	9.89457	10.5812
GNS	12	64713445	64759447	-	ENSG00000135677	8.48554	18.1707	16.179
DIO2	14	80197527	80387757	-	ENSG00000211448	8.47389	16.383	15.5444
ZNF32	10	43643859	43648856	-	ENSG00000169740	8.47349	12.1317	13.4224
MRPL55	1	228106679	228109312	-	ENSG00000162910	8.4716	10.115	13.617
CTC-554D6.1	5	112827213	112867582	+	ENSG00000258864	8.4554	8.39976	10.8655
RPL27A	11	8682411	8714759	+	ENSG00000166441	8.43921	10.27	12.3527
ACAD11	3	132558138	132660723	-	ENSG00000240303	8.43398	8.81053	9.35229
FBXL5	4	15604539	15681679	-	ENSG00000118564	8.43315	13.9205	15.0664
PCBP2	12	53452102	53481162	+	ENSG00000197111	8.43214	12.7164	13.3152
TARDBP	1	11012344	11030528	+	ENSG00000120948	8.42954	9.58981	9.9874
ZBTB20	3	114338094	115147271	-	ENSG00000181722	8.42518	9.56624	10.2095
MCOLN2	1	84925583	84997113	-	ENSG00000153898	8.4195	3.59715	3.29064
RP11-323N12.5	17	78855478	78855844	+	ENSG00000267601	8.4102	28.3218	34.57
MAPRE2	18	34976928	35143470	+	ENSG00000166974	8.40975	11.0977	12.4046
HMGN4	6	26538405	26546254	+	ENSG00000182952	8.40425	12.735	16.2313
RP5-1052I5.2	1	86993009	87169204	+	ENSG00000267561	8.40028	5.67685	6.84001
BCAS2	1	114567557	114581639	-	ENSG00000116752	8.39789	9.55187	8.4135
DHCR7	11	71428193	71452868	-	ENSG00000172893	8.39211	3.6665	3.16739
SUMO3	21	44805617	44818779	-	ENSG00000184900	8.38982	10.8376	11.7138
CBR1	21	36069941	36073166	+	ENSG00000159228	8.37943	9.04923	14.5489
SKP1	5	134148935	134177038	-	ENSG00000113558	8.37252	8.59342	8.98778
PXDN	2	1631887	1744852	-	ENSG00000130508	8.3711	4.96982	8.29021
PCDHGA9	5	141402932	141512979	+	ENSG00000261934	8.36809	12.33	12.7184
ORMDL3	17	39921041	39927601	-	ENSG00000172057	8.36311	4.76013	5.1407
HIGD1A	3	42757177	42804531	-	ENSG00000181061	8.35688	8.36011	7.39218
CHMP5	9	33264879	33282069	+	ENSG00000086065	8.3446	10.9893	12.6945
TCF25	16	89873586	89911384	+	ENSG00000141002	8.34456	10.8523	11.4641
MDP1	14	24213937	24216070	-	ENSG00000213920	8.339	9.58161	11.1434
RAB24	5	177301198	177303744	-	ENSG00000169228	8.33791	9.67863	13.071
ARL2	11	65014113	65022184	+	ENSG00000213465	8.33569	16.6334	23.5217
BOC	3	113211003	113287459	+	ENSG00000144857	8.3299	16.2585	11.5206
RP11-124D2.3	14	23356406	23357003	+	ENSG00000259018	8.32449	6.68121	7.19694
CAPZA1	1	112619173	112671619	+	ENSG00000116489	8.31757	12.8948	14.4616
MTRNR2L12	3	96617188	96618236	-	ENSG00000269028	8.31604	111.553	144.505
GALE	1	23795599	23800804	-	ENSG00000117308	8.31212	4.11687	4.42204
PCDHGB2	5	141360042	141512979	+	ENSG00000253910	8.3084	11.485	12.3763
PWP1	12	107685732	107713167	+	ENSG00000136045	8.30281	9.61281	12.4773
IK	5	140647058	140662479	+	ENSG00000113141	8.30263	10.5174	11.9215
AHSA1	14	77457870	77469474	+	ENSG00000100591	8.29681	7.77138	9.21526
UQCR11	19	1578339	1605490	-	ENSG00000267059	8.29336	9.66281	13.0472
RP11-311C24.1	16	69703065	69704652	+	ENSG00000260772	8.29138	9.68007	7.54854
CD151	11	832843	839831	+	ENSG00000177697	8.29118	8.09328	12.7546
CLTC	17	59619689	59696956	+	ENSG00000141367	8.28907	11.8585	13.2409
MRPL49	11	65122183	65127371	+	ENSG00000149792	8.28869	6.6255	6.85909
RP11-611O2.5	12	68841288	68843237	-	ENSG00000257181	8.28323	8.11091	6.064
DCTD	4	182890060	182917936	-	ENSG00000129187	8.27807	11.2541	11.9485
ANAPC16	10	72216000	72235860	+	ENSG00000166295	8.27622	8.48569	8.83446
LINC00263	10	100373615	100383368	+	ENSG00000235823	8.26773	5.14995	6.1745
TMEM9	1	201134772	201171574	-	ENSG00000116857	8.26165	7.75266	8.35715
SEC24C	10	73744384	73772161	+	ENSG00000176986	8.25904	8.73226	9.85773
RP11-359P5.1	5	123036271	123054667	+	ENSG00000249996	8.25899	8.62168	13.4024
ITPR2	12	26336515	26833198	-	ENSG00000123104	8.25743	6.59597	6.45427
RP11-300E4.2	8	75026428	75029460	-	ENSG00000254238	8.25307	42.4627	25.636
MRPL15	8	54135210	54147901	+	ENSG00000137547	8.25143	11.8628	15.1236
A2M-AS1	12	9065177	9068060	+	ENSG00000245105	8.24148	9.39665	10.2577
PCDHGB3	5	141370264	141512979	+	ENSG00000262209	8.23456	11.0647	12.0551
RP3-508I15.18	22	38734725	38738765	+	ENSG00000244491	8.2324	11.1335	10.9357
KEAP1	19	10486120	10503741	-	ENSG00000079999	8.23007	9.50205	10.1601
MRC2	17	62627401	62693597	+	ENSG00000011028	8.2298	11.0156	13.2798
ATP6V1E1	22	17592136	17628818	-	ENSG00000131100	8.22381	10.8712	13.0226
CTD-2026K11.4	15	75639760	75640976	+	ENSG00000275454	8.21956	7.20524	7.60565
RP11-1100L3.7	12	52076841	52082084	-	ENSG00000257663	8.21472	9.93399	11.5266
PFN2	3	149964904	150050788	-	ENSG00000070087	8.21299	11.8361	9.1889
PNISR	6	99398051	99425331	-	ENSG00000132424	8.21128	11.7057	10.9636
HUWE1	X	53532096	53686729	-	ENSG00000086758	8.21052	9.27284	9.98003
NCOA4	10	46005088	46030714	-	ENSG00000266412	8.20935	18.8381	22.5927
C12orf10	12	53299686	53307177	+	ENSG00000139637	8.20895	9.38598	10.5343
RP11-508N12.4	9	106923349	106924174	+	ENSG00000242631	8.20477	9.73931	9.1251
TSG101	11	18468336	18527232	-	ENSG00000074319	8.20344	8.9075	10.0985
GLB1	3	32996608	33097230	-	ENSG00000170266	8.19391	9.42363	10.9223
HM13	20	31514428	31577923	+	ENSG00000101294	8.19107	7.81859	9.81159
DHPS	19	12675717	12681902	-	ENSG00000095059	8.18216	9.461	11.9819
RP11-849N15.3	17	15260513	15261841	+	ENSG00000279660	8.17874	7.24591	10.0096
KCTD14	11	78015715	78080219	-	ENSG00000151364	8.17581	9.4054	10.9334
HRCT1	9	35906192	35907141	+	ENSG00000196196	8.17249	5.21592	5.45577
LAMP2	X	120427827	120469365	-	ENSG00000005893	8.15885	11.6111	13.7884
CPNE3	8	86484830	86561498	+	ENSG00000085719	8.15386	8.94267	8.63899
NCBP2-AS2	3	196942623	196943540	+	ENSG00000270170	8.15088	16.0555	17.4091
MBTPS1	16	84053761	84116906	-	ENSG00000140943	8.14482	8.14762	9.26902
CIAO1	2	96266132	96273349	+	ENSG00000144021	8.14361	11.0233	12.2276
RPL37	5	40825262	40835335	-	ENSG00000145592	8.14332	9.4182	10.8775
RP11-138A9.1	7	130930209	130932206	-	ENSG00000271204	8.13855	8.8604	9.93281
IDS	X	149476990	149533935	-	ENSG00000010404	8.13603	9.23454	10.6581
FUBP1	1	77944055	77979110	-	ENSG00000162613	8.11499	10.2413	10.6301
RP11-138A9.2	7	130936464	130939661	+	ENSG00000273319	8.09994	8.58126	10.744
ARPC3	12	110434825	110450422	-	ENSG00000111229	8.07446	12.4262	15.3802
MTPN	7	135926761	135977353	-	ENSG00000105887	8.07123	11.6405	12.4937
TNFSF12-TNFSF13	17	7549099	7561601	+	ENSG00000248871	8.06253	7.43408	10.094
NDUFA11	19	5891276	5904006	-	ENSG00000174886	8.06049	8.47651	10.884
SOX9	17	72121020	72126420	+	ENSG00000125398	8.05489	3.70365	3.83416
DBI	2	119366921	119372560	+	ENSG00000155368	8.04923	10.3225	12.462
SMARCA1	X	129446501	129523500	-	ENSG00000102038	8.04343	6.90077	6.29866
USP53	4	119212587	119295517	+	ENSG00000145390	8.04316	6.40112	5.30748
PTPMT1	11	47565430	47573461	+	ENSG00000110536	8.03274	8.98878	10.58
PNN	14	39175183	39183218	+	ENSG00000100941	8.03232	11.9691	13.3067
RAF1	3	12583601	12664226	-	ENSG00000132155	8.02532	8.40623	8.95803
SUMF1	3	3700814	4467281	-	ENSG00000144455	8.02422	6.95719	7.7253
C9orf3	9	94726701	95087218	+	ENSG00000148120	8.01346	8.20629	8.48333
PCDHGA4	5	141355025	141512979	+	ENSG00000262576	8.01007	10.9933	11.7442
PMVK	1	154924734	154936991	-	ENSG00000163344	8.00515	8.09437	12.0474
AOC2	17	42844600	42850707	+	ENSG00000131480	8.00468	5.01157	10.2126
XX-FW83563B9.5	X	154396878	154398816	-	ENSG00000280195	8.0022	7.96719	10.0095
PCDHGB1	5	141350102	141512979	+	ENSG00000254221	8.00111	10.9862	11.8309
AP000295.9	21	33246774	33283212	+	ENSG00000249624	7.98258	11.3304	13.2567
COX6A1	12	120438090	120440742	+	ENSG00000111775	7.9795	11.0806	14.6479
GOT2	16	58707131	58734357	-	ENSG00000125166	7.97861	7.11279	9.05847
DCAF8	1	160215715	160285130	-	ENSG00000132716	7.97545	9.96879	10.4868
OCIAD1	4	48805212	48861817	+	ENSG00000109180	7.96147	8.52743	7.96955
SRSF11	1	70205682	70253052	+	ENSG00000116754	7.94502	11.4639	11.5258
GSS	20	34928430	34955817	-	ENSG00000100983	7.94331	8.86016	11.3412
PCDHGA3	5	141343829	141512979	+	ENSG00000254245	7.94217	10.6816	11.639
FBXO2	1	11648367	11655785	-	ENSG00000116661	7.94068	2.6588	2.92556
COMMD3-BMI1	10	22316388	22329542	+	ENSG00000269897	7.93793	10.5815	11.0612
AK2	1	33007984	33080996	-	ENSG00000004455	7.93512	6.25108	7.63961
WBP2	17	75845699	75856507	-	ENSG00000132471	7.93364	6.75512	7.12356
MBNL2	13	97221434	97394120	+	ENSG00000139793	7.9328	8.58814	8.63316
AP2B1	17	35578046	35726409	+	ENSG00000006125	7.92858	10.814	12.5426
AC009065.4	16	2253737	2262342	+	ENSG00000279473	7.92114	10.6823	12.4939
FGFR1	8	38411138	38468834	-	ENSG00000077782	7.91747	11.8128	11.9242
EMILIN3	20	41359966	41366827	-	ENSG00000183798	7.91612	5.74592	6.59871
APRT	16	88809339	88811944	-	ENSG00000198931	7.90552	12.5302	16.9751
FAM127B	X	135050932	135052196	-	ENSG00000203950	7.90304	10.4603	13.0683
ST13	22	40824535	40857022	-	ENSG00000100380	7.89986	8.55807	7.18013
JAGN1	3	9890554	9894349	+	ENSG00000171135	7.89912	8.49512	8.77953
ARMCX1	X	101550531	101554700	+	ENSG00000126947	7.89161	10.8288	11.5907
TUBB6	18	12307669	12344320	+	ENSG00000176014	7.87904	14.4608	23.0676
NAP1L1	12	76036587	76085033	-	ENSG00000187109	7.8726	7.56004	7.67506
TBCB	19	36114289	36125947	+	ENSG00000105254	7.8692	8.37903	10.0391
RP11-762I7.5	12	55757275	55827546	-	ENSG00000257390	7.8591	9.43462	12.613
UBAP1	9	34179013	34252523	+	ENSG00000165006	7.854	8.90349	10.1928
RP5-890E16.4	17	48060383	48060669	-	ENSG00000266341	7.84924	8.80906	12.3252
EMC4	15	34224999	34230156	+	ENSG00000128463	7.84861	8.83705	11.1977
CDK2AP2	11	67506497	67508649	-	ENSG00000167797	7.84825	7.31643	8.39603
CRYL1	13	20403667	20525857	-	ENSG00000165475	7.84749	13.4244	14.8319
ADRM1	20	62302093	62308862	+	ENSG00000130706	7.84382	10.1164	13.7365
PSMC2	7	103344254	103369395	+	ENSG00000161057	7.84224	9.042	10.4006
SDF4	1	1216908	1232031	-	ENSG00000078808	7.84122	6.6657	6.35838
PCDHGA12	5	141430589	141512979	+	ENSG00000253159	7.83031	11.4581	12.7163
RP11-106M3.2	15	72284727	72375981	-	ENSG00000260729	7.82557	7.4904	8.9844
MRPL20	1	1401908	1407313	-	ENSG00000242485	7.82361	7.99499	10.5043
UROD	1	45012147	45015575	+	ENSG00000126088	7.82006	10.4771	15.368
BLOC1S5-TXNDC5	6	7881250	8064364	-	ENSG00000259040	7.81936	12.8765	14.8577
TGFBR3	1	91680343	91906335	-	ENSG00000069702	7.81802	9.59977	10.4025
SNRPD3	22	24555503	24609980	+	ENSG00000100028	7.80613	8.59548	10.915
MFI2	3	196988621	197029816	-	ENSG00000163975	7.79952	3.00418	2.98517
TMEM205	19	11342776	11346518	-	ENSG00000105518	7.7961	10.4918	12.4105
LINC00493	20	18567347	18569563	+	ENSG00000232388	7.79603	8.02313	9.104
SLC41A3	3	126006355	126101561	-	ENSG00000114544	7.7918	6.83815	7.028
DALRD3	3	49015488	49022293	-	ENSG00000178149	7.79048	9.0932	11.5395
PDGFRA	4	54229097	54298247	+	ENSG00000134853	7.78908	16.9932	15.2647
NME3	16	1770286	1771730	-	ENSG00000103024	7.7889	10.1203	13.0839
GNG12	1	67701466	67833467	-	ENSG00000172380	7.78439	11.9343	11.9921
GBF1	10	102245532	102382899	+	ENSG00000107862	7.78057	8.69415	10.0785
COG1	17	73192632	73208507	+	ENSG00000166685	7.77702	9.92779	10.4345
PLTP	20	45898621	45912155	-	ENSG00000100979	7.76958	61.0811	70.0509
POLR2C	16	57462387	57472010	+	ENSG00000102978	7.76934	6.14064	6.52913
XIST	X	73820651	73852753	-	ENSG00000229807	7.76796	10.4689	25.8101
RNF24	20	3927309	4015582	-	ENSG00000101236	7.76296	5.86381	6.58997
NDUFA4	7	10931951	10940256	-	ENSG00000189043	7.75854	15.8379	16.1813
IDH3G	X	153785766	153794523	-	ENSG00000067829	7.75839	10.5694	13.3805
BUD31	7	99408641	99419616	+	ENSG00000106245	7.75518	11.0694	13.3247
AGTRAP	1	11736084	11754802	+	ENSG00000177674	7.74659	9.85598	14.0965
TMCO1	1	165724293	165827755	-	ENSG00000143183	7.73715	7.31265	7.80677
SERPINB1	6	2832332	2842006	-	ENSG00000021355	7.73648	12.5566	13.465
CKAP4	12	106237877	106304279	-	ENSG00000136026	7.73112	8.24048	8.77103
CTD-2026K11.1	15	75676227	75677162	+	ENSG00000260892	7.73099	8.23561	7.92971
TENC1	12	53046969	53064372	+	ENSG00000111077	7.73063	15.0389	15.4795
JKAMP	14	59484443	59505410	+	ENSG00000050130	7.72429	8.37725	7.33458
ALG5	13	36949775	37000261	-	ENSG00000120697	7.72331	9.22267	10.2373
EPB41L4A-AS1	5	112160526	112164276	+	ENSG00000224032	7.71932	9.58813	8.49456
SEC61G	7	54752250	54759974	-	ENSG00000132432	7.71482	7.67193	9.42731
CLIC1	6	31730581	31739763	-	ENSG00000213719	7.70634	12.3147	19.1448
RP11-360L9.8	8	41609692	41621502	-	ENSG00000264578	7.69708	11.1777	11.9806
CHST6	16	75472052	75495384	-	ENSG00000183196	7.69621	2.55819	3.21412
MRPL39	21	25585656	25607517	-	ENSG00000154719	7.69523	9.92258	10.6083
CLIC3	9	136994635	136996803	-	ENSG00000169583	7.68146	3.35695	2.69883
ERG	21	38380027	38661780	-	ENSG00000157554	7.67211	7.42021	6.75548
MGEA5	10	101784443	101818465	-	ENSG00000198408	7.66971	11.9217	12.74
LAMTOR5	1	110401249	110407942	-	ENSG00000134248	7.66282	8.79811	11.012
IFNGR1	6	137197484	137219449	-	ENSG00000027697	7.65214	15.0583	15.1952
AHCY	20	34280268	34311802	-	ENSG00000101444	7.65172	7.03518	8.61892
FTX	X	73963955	74293574	-	ENSG00000230590	7.64626	10.8689	11.1826
AL136419.6	14	24209646	24215987	-	ENSG00000260669	7.6454	9.69963	10.3494
RP5-1142A6.9	16	88718615	88720459	+	ENSG00000260121	7.64031	6.30099	6.85048
SPIN1	9	88388419	88478694	+	ENSG00000106723	7.63976	11.0734	10.5112
RRAS	19	49635292	49640201	-	ENSG00000126458	7.63972	10.4785	13.9365
SLC37A2	11	125063067	125090516	+	ENSG00000134955	7.62252	9.16296	7.71464
ACP1	2	264140	278283	+	ENSG00000143727	7.60792	9.68902	10.0701
PCDHGA5	5	141364232	141512979	+	ENSG00000253485	7.60537	9.96115	10.9304
TWSG1	18	9334767	9402420	+	ENSG00000128791	7.60294	7.41994	7.52342
SOD2	6	159669057	159762529	-	ENSG00000112096	7.60041	4.54927	4.5431
TMEM128	4	4235542	4248212	-	ENSG00000132406	7.59705	6.7753	7.29749
SELT	3	150602875	150630445	+	ENSG00000198843	7.59308	7.52982	8.64622
CCDC107	9	35658290	35661511	+	ENSG00000159884	7.59083	10.4185	14.0041
CTC-429P9.4	19	16577642	16660115	-	ENSG00000268790	7.58964	7.07203	7.77406
PRMT2	21	46635167	46665124	+	ENSG00000160310	7.58615	8.66677	10.3795
GBP2	1	89106132	89150456	-	ENSG00000162645	7.58547	7.39296	6.97802
TMEM263	12	106955719	106978778	+	ENSG00000151135	7.58457	8.13938	6.49098
PCNA	20	5114953	5126626	-	ENSG00000132646	7.57999	8.47083	13.4911
PFKL	21	44300051	44327376	+	ENSG00000141959	7.57234	7.82149	9.40534
SPSB3	16	1776712	1793700	-	ENSG00000162032	7.5719	10.5044	10.9336
MED4	13	48053323	48095131	-	ENSG00000136146	7.56525	9.20949	9.51619
ATP5I	4	672436	674338	-	ENSG00000169020	7.55805	10.2792	14.9726
EFCAB14	1	46675159	46719064	-	ENSG00000159658	7.55799	9.35565	10.2001
ALKBH5	17	18183078	18209954	+	ENSG00000091542	7.55517	5.79836	7.22824
ETS2	21	38805307	38824955	+	ENSG00000157557	7.54673	10.3673	8.37765
DHRS7	14	60144120	60169856	-	ENSG00000100612	7.54435	10.4125	13.7726
LTBP3	11	65538560	65558930	-	ENSG00000168056	7.54126	7.87332	8.39808
SLC35F6	2	26764284	26781231	+	ENSG00000213699	7.5403	17.051	20.3673
MYL6B	12	56152256	56159647	+	ENSG00000196465	7.53944	9.12919	13.3187
CARKD	13	110615460	110639993	+	ENSG00000213995	7.53798	8.43997	9.96395
RBM4	11	66638617	66666682	+	ENSG00000173933	7.53758	9.49021	10.665
RAMP3	7	45157791	45186302	+	ENSG00000122679	7.53749	17.9956	19.995
IL13RA1	X	118727572	118794539	+	ENSG00000131724	7.53618	8.17066	7.65908
ACADVL	17	7217125	7225273	+	ENSG00000072778	7.53548	9.75618	12.4825
GTF2F1	19	6379569	6393981	-	ENSG00000125651	7.53354	9.08104	11.2846
MAGT1	X	77826364	77895593	-	ENSG00000102158	7.53292	7.71297	7.33935
PCDHGC4	5	141484997	141512979	+	ENSG00000242419	7.53223	10.5889	11.3982
PTGIS	20	49503874	49568146	-	ENSG00000124212	7.52629	10.1137	13.8775
FAM134C	17	42579513	42610623	-	ENSG00000141699	7.519	9.93974	10.231
PSMA3	14	58244831	58272012	+	ENSG00000100567	7.51081	12.0813	12.8065
RP11-512M8.5	12	122207779	122266423	-	ENSG00000256861	7.51029	9.07944	11.1296
RAB4B-EGLN2	19	40778242	40808198	+	ENSG00000171570	7.50887	13.864	15.9919
GPR126	6	142301854	142446266	+	ENSG00000112414	7.50624	7.94683	5.37583
NDUFS3	11	47565336	47584562	+	ENSG00000213619	7.50549	9.21319	12.1371
EAPP	14	34515929	34539711	-	ENSG00000129518	7.49389	9.55421	10.6779
TNFSF13	17	7558292	7561608	+	ENSG00000161955	7.49189	6.36332	8.63176
RP4-635E18.8	1	11029659	11030528	+	ENSG00000271895	7.49012	11.1675	10.9171
HIF1A-AS1	14	61681041	61695823	-	ENSG00000258777	7.47674	7.71284	6.3157
SRI	7	88205118	88226993	-	ENSG00000075142	7.47585	10.4553	11.9003
PIK3IP1	22	31281593	31292534	-	ENSG00000100100	7.47445	12.3358	14.0987
GPX8	5	55160118	55167071	+	ENSG00000164294	7.47099	7.67993	9.01933
DNAJC8	1	28199456	28233025	-	ENSG00000126698	7.47063	10.3449	13.6786
TSN	2	121737103	121767853	+	ENSG00000211460	7.4696	8.76934	8.24188
IDH1	2	208236227	208266074	-	ENSG00000138413	7.46701	10.4426	8.90059
CDK4	12	57747727	57756013	-	ENSG00000135446	7.46513	9.1666	11.9299
DCHS1	11	6621323	6655854	-	ENSG00000166341	7.45577	7.30743	8.5003
PCNP	3	101574095	101594437	+	ENSG00000081154	7.45045	9.5147	8.17743
ANKRD37	4	185396021	185400628	+	ENSG00000186352	7.45022	4.59299	5.30455
ILF3-AS1	19	10651862	10653844	-	ENSG00000267100	7.44804	8.043	7.31979
EIF2B1	12	123620406	123633766	-	ENSG00000111361	7.44432	9.97081	12.1489
CHTF8	16	69118010	69132584	-	ENSG00000168802	7.43434	9.91822	11.104
PCDHGA7	5	141382739	141512979	+	ENSG00000253537	7.43282	10.1519	11.0667
NUCKS1	1	205712819	205750276	-	ENSG00000069275	7.43277	12.9697	11.1228
FKBP7	2	178463664	178478600	-	ENSG00000079150	7.4312	8.32177	9.01684
HSPD1	2	197486581	197516737	-	ENSG00000144381	7.4301	6.99545	7.20038
HSPE1	2	197499994	197503457	+	ENSG00000115541	7.42936	6.64222	9.65813
CFAP36	2	55519604	55545879	+	ENSG00000163001	7.41477	7.31683	7.8239
SNW1	14	77717599	77761207	-	ENSG00000100603	7.4145	10.5511	12.2371
EMC6	17	3668815	3669668	+	ENSG00000127774	7.40868	8.72026	9.714
HNRNPH1	5	179614178	179634784	-	ENSG00000169045	7.4078	10.8372	10.8674
PFDN2	1	161100556	161118111	-	ENSG00000143256	7.40766	8.94345	10.8737
NDUFB9	8	124539103	124568510	+	ENSG00000147684	7.40729	10.0516	13.1539
BABAM1	19	17267350	17281249	+	ENSG00000105393	7.40458	9.32908	12.0534
HDAC1	1	32292086	32333635	+	ENSG00000116478	7.40357	7.62453	8.04929
UBXN11	1	26281328	26318363	-	ENSG00000158062	7.39762	9.56649	13.105
TVP23C-CDRT4	17	15436021	15563561	-	ENSG00000259024	7.38882	4.77274	5.17586
LSM10	1	36391238	36397892	-	ENSG00000181817	7.38172	7.32298	10.0306
LAG3	12	6772512	6778455	+	ENSG00000089692	7.37913	3.52991	2.87122
ZNF521	18	25061926	25352190	-	ENSG00000198795	7.37528	9.58473	10.3197
AURKAIP1	1	1373730	1375495	-	ENSG00000175756	7.37117	10.2636	12.2905
MRPS16	10	73248843	73252693	-	ENSG00000182180	7.37044	8.7328	9.08801
CAB39L	13	49308650	49444126	-	ENSG00000102547	7.36823	6.53278	5.79189
GOLGA2	9	128255829	128275995	-	ENSG00000167110	7.36389	7.44654	8.09855
C1GALT1C1	X	120625793	120630150	-	ENSG00000171155	7.36051	7.44019	9.51396
TCTA	3	49412206	49416475	+	ENSG00000145022	7.3592	8.66117	10.1887
C16orf58	16	31489471	31509309	-	ENSG00000140688	7.35823	7.98635	8.15623
RP1-68D18.4	11	35210343	35214985	-	ENSG00000255443	7.35341	7.28822	15.085
SRP72	4	56466915	56503680	+	ENSG00000174780	7.34496	8.86481	9.79605
STAT1	2	190964358	191020960	-	ENSG00000115415	7.34449	8.98221	8.8791
TMEM208	16	67227103	67229278	+	ENSG00000168701	7.34284	9.75392	12.8484
HSPB6	19	35754568	35758079	-	ENSG00000004776	7.34248	6.22767	7.37086
ARAP1-AS1	11	72685075	72693808	+	ENSG00000256007	7.33785	10.4699	18.3171
TPP1	11	6612763	6619461	-	ENSG00000166340	7.33095	15.0021	21.9378
ADSS	1	244408494	244452134	-	ENSG00000035687	7.32659	7.3697	8.09867
TRAP1	16	3651639	3717597	-	ENSG00000126602	7.32281	9.02834	9.85041
FARSA	19	12922479	12934037	-	ENSG00000179115	7.3206	7.74379	9.07453
IST1	16	71845996	71931199	+	ENSG00000182149	7.30429	9.12674	10.5726
PCDHGC5	5	141489121	141512979	+	ENSG00000240764	7.30161	10.3851	11.4372
SWI5	9	128275379	128288990	+	ENSG00000175854	7.29994	5.46711	6.7811
SCARB2	4	76158737	76213893	-	ENSG00000138760	7.29626	11.6749	12.8876
DCXR	17	82035136	82037732	-	ENSG00000169738	7.29013	9.76829	9.28592
ARPC4	3	9792495	9807726	+	ENSG00000241553	7.28703	12.2037	15.074
TMEM98	17	32927910	32945106	+	ENSG00000006042	7.28171	8.89223	9.16049
PYGB	20	25248069	25298014	+	ENSG00000100994	7.27938	10.704	12.2039
TMEM216	11	61391687	61398863	+	ENSG00000187049	7.27931	5.02407	5.86347
SDC4	20	45325288	45348424	-	ENSG00000124145	7.27821	11.4067	10.6707
FAXDC2	5	154818491	154859252	-	ENSG00000170271	7.27785	9.41754	8.43005
C6orf89	6	36871870	36928964	+	ENSG00000198663	7.26603	7.02671	7.58353
RP11-334J6.7	9	131497479	131500191	-	ENSG00000176868	7.26493	10.2359	10.458
DDX3Y	Y	12904108	12920478	+	ENSG00000067048	7.25829	4.71567	2.38604
CD46	1	207752057	207795513	+	ENSG00000117335	7.24517	10.1726	10.479
ZNF146	19	36214602	36238774	+	ENSG00000167635	7.23589	9.54221	8.64087
KMT2E	7	105014179	105114361	+	ENSG00000005483	7.23544	10.9141	10.6221
THBS2	6	169215780	169254044	-	ENSG00000186340	7.23398	12.2744	25.5242
GOLGA5	14	92794231	92839963	+	ENSG00000066455	7.23075	7.98639	7.67024
ZDHHC9	X	129803288	129843909	-	ENSG00000188706	7.22854	4.28429	5.38585
NFE2L1	17	48048329	48061487	+	ENSG00000082641	7.22296	7.99421	9.24418
RP11-566K11.7	16	89906157	89918233	+	ENSG00000267048	7.22157	9.37542	9.39151
GOLGA4	3	37243177	37366751	+	ENSG00000144674	7.21836	8.76298	8.3072
ARGLU1	13	106541673	106568164	-	ENSG00000134884	7.2162	15.505	15.5177
OGDH	7	44606572	44709066	+	ENSG00000105953	7.20834	10.479	13.9831
CNRIP1	2	68284171	68320051	-	ENSG00000119865	7.20735	10.2596	10.7935
UTRN	6	144285701	144853034	+	ENSG00000152818	7.20569	12.3317	12.8167
PRMT5	14	22920511	22929585	-	ENSG00000100462	7.20341	6.38404	6.22146
CTD-2515O10.5	16	30064306	30064825	-	ENSG00000274904	7.1972	2.58553	4.62618
TMEM39A	3	119429500	119468830	-	ENSG00000176142	7.1936	6.2066	7.70501
RP11-97O12.5	15	88477871	88478387	-	ENSG00000279945	7.19188	10.1928	12.7096
LA16c-306E5.3	16	3458071	3515564	+	ENSG00000263212	7.19035	7.05161	9.46943
CTBS	1	84549606	84574480	-	ENSG00000117151	7.18954	5.78971	5.24501
SPTLC1	9	92031999	92115384	-	ENSG00000090054	7.18954	8.16396	8.14595
LEPREL4	17	41801947	41812604	-	ENSG00000141696	7.18816	5.65041	7.05603
RP11-732A19.5	11	6621451	6622322	+	ENSG00000255390	7.18703	7.77364	8.02961
NMRK1	9	75060573	75088217	-	ENSG00000106733	7.18595	6.52488	5.29079
PINK1-AS	1	20642657	20652193	-	ENSG00000117242	7.18073	6.84324	8.4841
AVPI1	10	97677424	97687323	-	ENSG00000119986	7.17601	7.58939	9.99008
LOXL4	10	98247690	98268250	-	ENSG00000138131	7.1715	3.76583	4.53472
DYNLT1	6	158636474	158644739	-	ENSG00000146425	7.15984	10.8304	13.7231
PCDHGA11	5	141421047	141512979	+	ENSG00000253873	7.15463	9.19325	9.98555
SRP54	14	34981957	35029567	+	ENSG00000100883	7.15308	7.39549	6.97601
C15orf38-AP3S2	15	89834308	89912882	-	ENSG00000250021	7.14839	9.54097	9.36243
STEAP3-AS1	2	119244422	119249071	-	ENSG00000229867	7.14527	2.6546	2.02914
SCUBE1	22	43197283	43343388	-	ENSG00000159307	7.13049	7.33973	7.09672
SCYL1	11	65525077	65538704	+	ENSG00000142186	7.12989	9.02533	8.99871
RPA1	17	1829702	1900082	+	ENSG00000132383	7.12944	8.32677	9.34631
DCAKD	17	45023340	45061109	-	ENSG00000172992	7.12683	6.44751	7.43082
ING4	12	6650280	6663148	-	ENSG00000111653	7.12496	9.88406	12.0748
TMEM258	11	61768501	61792802	-	ENSG00000134825	7.12494	6.57755	8.90059
DCTN6	8	30156297	30183640	+	ENSG00000104671	7.12036	9.1323	9.14114
MAN2B2	4	6575175	6623362	+	ENSG00000013288	7.12003	7.43412	8.33333
MARCH6	5	10353703	10440388	+	ENSG00000145495	7.11615	8.89478	7.55715
FKBP9	7	32957404	33006931	+	ENSG00000122642	7.10531	8.93447	10.597
MUL1	1	20499448	20508161	-	ENSG00000090432	7.09797	8.43276	10.6029
RP11-318A15.7	17	76732978	76738522	+	ENSG00000267168	7.09748	10.0043	9.80032
MAT2B	5	163503114	163519336	+	ENSG00000038274	7.09695	7.95409	7.78182
NRD1	1	51789191	51878937	-	ENSG00000078618	7.08588	8.34926	9.0276
SET	9	128683424	128696400	+	ENSG00000119335	7.08011	10.002	10.537
RP3-508I15.19	22	38734730	38738990	+	ENSG00000230149	7.07764	9.85276	8.91217
NAT9	17	74770547	74776367	-	ENSG00000109065	7.07115	6.62451	6.6993
SYNPO	5	150601080	150659220	+	ENSG00000171992	7.07029	5.69012	6.20853
PSMF1	20	1113263	1189415	+	ENSG00000125818	7.06194	9.75674	10.7844
ADPRHL2	1	36088875	36093932	+	ENSG00000116863	7.05174	7.50853	9.32932
RP5-956O18.3	1	230280312	230281893	-	ENSG00000224407	7.04784	4.05052	4.46095
CDK5RAP3	17	47967810	47981774	+	ENSG00000108465	7.04515	9.06929	11.0257
MYO1D	17	32492522	32877177	-	ENSG00000176658	7.04293	7.77399	8.76194
COLGALT1	19	17555594	17583162	+	ENSG00000130309	7.0429	8.38257	12.3114
RAMP1	2	237858893	237912114	+	ENSG00000132329	7.04147	8.08501	7.08605
RNF114	20	49936336	49953892	+	ENSG00000124226	7.03597	8.35326	8.58425
KRTCAP2	1	155169408	155173475	-	ENSG00000163463	7.024	8.46043	10.609
ASMTL	X	1403139	1453762	-	ENSG00000169093	7.02337	9.02075	11.3567
IFRD2	3	50287732	50292918	-	ENSG00000214706	7.00824	7.621	9.8756
RP3-461F17.3	12	6970921	6997428	+	ENSG00000268439	7.00748	5.5828	8.06857
SAT2	17	7626234	7627876	-	ENSG00000141504	7.00395	8.62649	9.61039
DHX15	4	24517441	24584550	-	ENSG00000109606	7.00187	7.22097	7.18934
NEBL	10	20779973	21174187	-	ENSG00000078114	7.00165	4.02611	2.78231
ARRDC3	5	91368724	91383359	-	ENSG00000113369	6.99004	9.56794	11.8052
SEMA3B	3	50267558	50277546	+	ENSG00000012171	6.97833	4.82267	5.16084
FLJ20021	4	101347780	101348883	+	ENSG00000254531	6.97735	5.2517	6.63849
GOLGA3	12	132768909	132828858	-	ENSG00000090615	6.97391	6.12063	6.32114
BCKDHA	19	41397460	41431345	+	ENSG00000248098	6.97243	6.1644	7.97115
SULF1	8	69466624	69660915	+	ENSG00000137573	6.9704	14.3037	13.884
MRPL9	1	151759643	151763564	-	ENSG00000143436	6.97002	9.88078	11.5218
FGFR2	10	121478334	121598458	-	ENSG00000066468	6.96779	6.40922	4.62334
RP11-307N16.6	13	23979700	24321031	+	ENSG00000273167	6.95594	7.07138	8.14804
PPP2R1A	19	52190039	52229533	+	ENSG00000105568	6.95522	10.8111	12.9871
VMP1	17	59707192	59842255	+	ENSG00000062716	6.94564	10.1501	11.9958
FLNA	X	154348524	154374638	-	ENSG00000196924	6.94178	24.0557	30.4975
B3GNT7	2	231395543	231401164	+	ENSG00000156966	6.9397	3.47548	4.28199
PCDHGA2	5	141338760	141512979	+	ENSG00000081853	6.93949	8.67599	9.37479
TRPC4AP	20	35002404	35092871	-	ENSG00000100991	6.93718	8.3454	9.37829
MSRB1	16	1938210	1943326	-	ENSG00000198736	6.92473	5.581	7.0053
RP11-26J3.4	8	79918860	80080831	-	ENSG00000276418	6.92417	3.79204	4.9903
LAMTOR1	11	72085895	72103387	-	ENSG00000149357	6.92368	8.39936	10.2939
ANKZF1	2	219229757	219236669	+	ENSG00000163516	6.92108	5.20314	6.80103
PRPF3	1	150321476	150353195	+	ENSG00000117360	6.91893	8.25258	8.25984
MATR3	5	139273752	139331677	+	ENSG00000015479	6.91883	8.83904	8.56901
GALM	2	38665910	38741237	+	ENSG00000143891	6.91772	4.01461	6.0076
TIPARP	3	156673235	156706770	+	ENSG00000163659	6.91621	9.86769	8.69308
NARS	18	57600656	57622213	-	ENSG00000134440	6.91162	9.62142	10.0836
LMAN1	18	59327823	59359962	-	ENSG00000074695	6.90625	7.56974	7.46225
AL021546.6	12	120438198	120460006	+	ENSG00000111780	6.90429	9.20177	13.2116
FIBP	11	65883741	65888539	-	ENSG00000172500	6.89486	7.24755	9.32357
PRRC2C	1	171485551	171593511	+	ENSG00000117523	6.89463	9.30704	10.2113
LMF2	22	50502949	50507691	-	ENSG00000100258	6.89208	9.81562	11.2339
UBE2B	5	134371179	134391992	+	ENSG00000119048	6.88928	9.9407	8.34328
RARB	3	25174332	25597932	+	ENSG00000077092	6.88709	2.19462	3.02629
UBAP2L	1	154220179	154271510	+	ENSG00000143569	6.87963	9.22197	9.28758
NEK6	9	124257606	124353307	+	ENSG00000119408	6.85611	6.19267	6.56792
SNRPC	6	34757406	34773794	+	ENSG00000124562	6.85579	9.55067	12.1936
ACTR10	14	58200080	58235636	+	ENSG00000131966	6.85574	9.95713	9.33833
GID8	20	62938119	62948475	+	ENSG00000101193	6.85243	5.90763	7.09024
MARS	12	57475445	57517569	+	ENSG00000166986	6.85235	6.1746	8.00134
RP11-146B14.1	9	6720863	7077263	+	ENSG00000274527	6.85068	6.41619	7.80294
RAB1B	11	66268533	66277492	+	ENSG00000174903	6.84534	10.599	12.8198
MFSD10	4	2930561	2934859	-	ENSG00000109736	6.84058	8.70114	10.2298
EMG1	12	6970893	6976619	+	ENSG00000126749	6.83748	5.91089	7.53956
ITGB1BP1	2	9403475	9423547	-	ENSG00000119185	6.83456	9.25786	12.4664
PSMD13	11	236546	252984	+	ENSG00000185627	6.83243	8.21158	11.0401
HNRNPH3	10	68331174	68343191	+	ENSG00000096746	6.83093	9.02298	9.26648
HLA-B	6	31353872	31357188	-	ENSG00000234745	6.82544	11.5049	21.3171
LYZ	12	69348341	69354234	+	ENSG00000090382	6.82488	15.3613	38.4542
VPS29	12	110491097	110502117	-	ENSG00000111237	6.82386	10.1252	11.9546
TMEM14A	6	52671109	52686588	+	ENSG00000096092	6.81984	8.04706	10.5204
C10orf113	10	21125763	21146559	-	ENSG00000204683	6.81748	2.66122	2.42499
IDH2	15	90083045	90102504	-	ENSG00000182054	6.81412	8.03842	8.4856
PPA1	10	70202830	70233911	-	ENSG00000180817	6.81268	6.9178	8.60081
RARS	5	168486445	168519299	+	ENSG00000113643	6.8101	6.94387	7.08823
CFB	6	31945650	31952084	+	ENSG00000243649	6.80682	3.17805	3.97343
ACO2	22	41469125	41528989	+	ENSG00000100412	6.80532	8.80404	9.33942
AL022328.1	22	50275674	50275921	+	ENSG00000279216	6.80486	10.3245	12.7425
TLN1	9	35696948	35732395	-	ENSG00000137076	6.80466	12.7311	14.9474
RP11-78A19.3	18	11851414	11852751	-	ENSG00000267165	6.80461	10.2493	8.65987
SDF2	17	28648356	28662189	-	ENSG00000132581	6.80409	7.08775	8.38691
CNOT1	16	58519951	58629886	-	ENSG00000125107	6.79754	8.61055	9.45448
NBR1	17	43170481	43211689	+	ENSG00000188554	6.79553	7.11624	7.51053
METAP2	12	95473520	95515839	+	ENSG00000111142	6.79103	7.87047	8.02693
TAX1BP3	17	3662896	3668682	-	ENSG00000213977	6.79095	13.4044	21.9983
CTD-2647L4.5	8	29067279	29068454	+	ENSG00000259607	6.79044	4.99054	4.69112
MTX2	2	176269395	176338025	+	ENSG00000128654	6.78822	7.34837	10.5688
TNFRSF10D	8	23135588	23164030	-	ENSG00000173530	6.78763	3.35433	3.37902
CAPN2	1	223701593	223776018	+	ENSG00000162909	6.78652	13.9134	17.6151
BPGM	7	134646808	134679813	+	ENSG00000172331	6.78533	5.16064	6.60572
CTC-518P12.6	19	4838332	4838907	+	ENSG00000267484	6.78443	12.3841	11.749
GNAS	20	58839718	58911192	+	ENSG00000087460	6.77846	8.38886	10.5326
RFTN2	2	197568224	197676045	-	ENSG00000162944	6.77272	5.22754	4.52376
MMS19	10	97458324	97498794	-	ENSG00000155229	6.77218	7.81025	8.44802
XRN2	20	21303304	21389827	+	ENSG00000088930	6.76973	10.3583	10.4174
KRCC1	2	88027205	88055729	-	ENSG00000172086	6.76554	8.08526	7.78112
FGD5-AS1	3	14920347	14948424	-	ENSG00000225733	6.76458	10.4814	10.0727
RP11-661A12.8	8	143578358	143583304	+	ENSG00000279605	6.76395	7.11336	8.75578
IL6ST	5	55935095	55994993	-	ENSG00000134352	6.76347	11.4075	9.19451
MED29	19	39391303	39400637	+	ENSG00000063322	6.76187	7.16059	7.52814
RP1-309I22.2	22	32836706	32865634	+	ENSG00000279338	6.75852	13.0306	17.2996
SLC25A36	3	140941830	140979933	+	ENSG00000114120	6.7567	4.7613	4.3943
SCRN2	17	47837692	47841333	-	ENSG00000141295	6.75663	8.59715	8.88817
HAUS4	14	22946228	22957161	-	ENSG00000092036	6.74644	7.97844	8.91581
NME1	17	51153536	51162428	+	ENSG00000239672	6.74519	5.22245	8.01383
NPHP3-ACAD11	3	132558142	132722459	-	ENSG00000274810	6.73809	7.73939	7.67995
CLNS1A	11	77514936	77637805	-	ENSG00000074201	6.72415	8.20575	7.43968
CHMP1A	16	89644431	89657845	-	ENSG00000131165	6.72339	9.44818	11.6378
MEF2A	15	99565417	99716466	+	ENSG00000068305	6.71745	10.2209	9.34609
PLCD1	3	38007496	38029762	-	ENSG00000187091	6.71466	7.9524	7.88622
POLR2G	11	62761544	62766710	+	ENSG00000168002	6.71366	9.68686	13.1929
TCEAL1	X	103628704	103630953	+	ENSG00000172465	6.71221	8.19426	9.52316
MRPS24	7	43866558	43869893	-	ENSG00000062582	6.70434	6.83414	9.39798
RP11-343C2.9	16	69335091	69356306	-	ENSG00000260371	6.70201	11.8716	13.1352
HEBP1	12	12974864	13000273	-	ENSG00000013583	6.69885	7.75978	8.71032
VDAC3	8	42391624	42405897	+	ENSG00000078668	6.69509	11.1008	12.8737
FRY	13	32031300	32299122	+	ENSG00000073910	6.68992	5.77914	5.43002
TIAM2	6	154832697	155257723	+	ENSG00000146426	6.68211	4.35937	4.25514
PCDHGB6	5	141408021	141512979	+	ENSG00000253305	6.67888	8.94813	9.90187
MAPRE1	20	32819893	32850405	+	ENSG00000101367	6.67871	9.52601	11.9933
CHMP3	2	86503430	86620493	-	ENSG00000115561	6.6764	11.076	11.3509
SLC26A2	5	149960737	149993455	+	ENSG00000155850	6.67598	5.17704	3.94546
MGAT1	5	180790541	180815652	-	ENSG00000131446	6.6741	10.1607	12.5037
NFIA	1	60865259	61462793	+	ENSG00000162599	6.67172	13.2097	12.1148
BTG2	1	203305491	203309602	+	ENSG00000159388	6.66917	10.8803	10.8696
MAP2K6	17	69414698	69543331	+	ENSG00000108984	6.66594	8.60994	4.7321
AKR1B1	7	134442350	134459284	-	ENSG00000085662	6.66534	8.90536	12.5268
AARS	16	70252295	70289543	-	ENSG00000090861	6.66456	7.6175	9.81936
ASL	7	66075798	66093558	+	ENSG00000126522	6.66424	6.43129	7.49807
POLD4	11	67350777	67356972	-	ENSG00000175482	6.65813	6.84045	9.1616
FKBP1A	20	1368978	1393172	-	ENSG00000088832	6.65742	18.8849	24.755
HYAL1	3	50299889	50312381	-	ENSG00000114378	6.65576	5.25184	7.13209
EEF1E1-BLOC1S5	6	8015726	8102530	-	ENSG00000265818	6.65365	7.67826	7.25902
RP11-553L6.5	3	114314501	114316179	-	ENSG00000259976	6.65077	8.93042	8.01699
CUL7	6	43037617	43053945	-	ENSG00000044090	6.65061	5.48734	6.06883
IL16	15	81159575	81314058	+	ENSG00000172349	6.64417	7.2251	9.00349
VGLL4	3	11556070	11771350	-	ENSG00000144560	6.64063	6.50073	7.02867
CCDC28A	6	138773509	138793319	+	ENSG00000024862	6.63989	5.61524	6.71295
RP11-815J21.4	15	85619623	85670948	-	ENSG00000259367	6.6384	9.127	10.7026
STAG3L5P-PVRIG2P-PILRB	7	100336104	100367831	+	ENSG00000272752	6.63266	7.57869	8.33315
PEMT	17	17505563	17591708	-	ENSG00000133027	6.63166	8.67215	10.3504
ESYT1	12	56118250	56144671	+	ENSG00000139641	6.62831	9.75893	12.2658
SYVN1	11	65121780	65134533	-	ENSG00000162298	6.62597	7.38614	7.4713
NAA20	20	20017116	20033655	+	ENSG00000173418	6.62169	11.068	11.4226
RPS9	19	54200742	54249003	+	ENSG00000170889	6.61999	7.52187	8.78582
ESYT2	7	158730995	158830253	-	ENSG00000117868	6.61854	8.03061	9.88554
UQCRC2	16	21952660	21983660	+	ENSG00000140740	6.61839	9.18806	10.5269
COA3	17	42795147	42798704	-	ENSG00000183978	6.61815	7.91414	8.78035
PDZD11	X	70286595	70290514	-	ENSG00000120509	6.61639	7.04729	9.76632
MED21	12	27022546	27066343	+	ENSG00000152944	6.61334	5.61697	6.2043
C19orf60	19	18588685	18592336	+	ENSG00000006015	6.61191	10.6957	13.4726
PSMD1	2	231056864	231172827	+	ENSG00000173692	6.61111	7.60268	10.5795
TMEM223	11	62771629	62792021	-	ENSG00000168569	6.60913	7.84183	8.54383
RPL21	13	27251309	27256691	+	ENSG00000122026	6.6075	7.31095	8.06107
JMJD8	16	681671	684528	-	ENSG00000161999	6.59545	6.80263	7.8888
POFUT1	20	32207880	32238667	+	ENSG00000101346	6.59259	5.48244	6.35544
PDCD5	19	32581068	32587452	+	ENSG00000105185	6.59149	7.6354	8.84599
SLC25A32	8	103398635	103415189	-	ENSG00000164933	6.58943	5.3851	5.43311
MLH1	3	36993332	37050918	+	ENSG00000076242	6.58429	6.43769	7.38085
PIGH	14	67581955	67600287	-	ENSG00000100564	6.57943	5.94836	4.9489
CREB5	7	28299321	28825894	+	ENSG00000146592	6.57943	11.6132	11.6171
RP11-108K14.8	10	133390834	133420495	+	ENSG00000254536	6.57862	9.61428	11.1653
TIMM23	10	45972449	46003734	+	ENSG00000265354	6.57369	10.698	11.379
AP003068.9	11	65110714	65111695	-	ENSG00000254501	6.57238	13.1969	16.5663
MAOB	X	43766611	43882447	-	ENSG00000069535	6.56796	6.7819	5.23488
RP11-11N7.5	1	244845167	244855497	-	ENSG00000277877	6.56623	9.56853	9.62047
NFAT5	16	69565094	69704666	+	ENSG00000102908	6.56345	7.54724	7.16431
ADAMTSL2	9	133532164	133575519	+	ENSG00000197859	6.56326	2.03249	2.40232
INSIG2	2	118088452	118110997	+	ENSG00000125629	6.56079	4.75203	3.80538
TCEAL3	X	103607451	103629690	+	ENSG00000196507	6.54992	5.61437	6.011
ILF3	19	10654261	10692417	+	ENSG00000129351	6.54792	9.15845	10.0617
RTKN	2	74425836	74442422	-	ENSG00000114993	6.5455	4.9907	5.54772
ZFR	5	32354350	32444761	-	ENSG00000056097	6.54261	7.35298	7.71222
GYG1	3	148991341	149027632	+	ENSG00000163754	6.53565	7.20716	7.47309
SEC23B	20	18507493	18561415	+	ENSG00000101310	6.53371	6.0772	5.52951
CHD9	16	53055033	53329150	+	ENSG00000177200	6.53284	6.95662	6.80189
FCHSD2	11	72836745	73142261	-	ENSG00000137478	6.53233	5.83607	6.06799
ITGA11	15	68296533	68432162	-	ENSG00000137809	6.52939	7.18064	9.85249
C7orf73	7	135662496	135693418	+	ENSG00000243317	6.52674	6.95841	7.47113
GS1-358P8.4	X	24545516	24550466	+	ENSG00000260822	6.52036	4.54177	5.52443
YWHAZ	8	100916525	100953388	-	ENSG00000164924	6.51166	10.5203	12.4814
ATXN7L3B	12	74537827	74545430	+	ENSG00000253719	6.51149	7.79571	7.30988
EFNA1	1	155127460	155134857	+	ENSG00000169242	6.5068	6.59305	7.5072
SMIM7	19	16630751	16660442	-	ENSG00000214046	6.50635	6.90911	7.14925
CUL1	7	148697914	148801036	+	ENSG00000055130	6.50456	8.52752	7.92717
CDC123	10	12195965	12250589	+	ENSG00000151465	6.49879	9.71587	11.7853
STUB1	16	680224	682870	+	ENSG00000103266	6.49844	6.77752	7.99323
CRY2	11	45847118	45883248	+	ENSG00000121671	6.49474	7.29206	8.05708
RP1-65P5.3	11	32097143	32105091	-	ENSG00000255252	6.49425	9.01043	7.40337
KPNA6	1	32108038	32176568	+	ENSG00000025800	6.49392	7.78188	8.69769
HMGN2	1	26472450	26475972	+	ENSG00000198830	6.48876	10.2095	11.7015
C17orf49	17	7014495	7017525	+	ENSG00000258315	6.48358	8.81349	11.8082
CAPZB	1	19338776	19485539	-	ENSG00000077549	6.48348	12.4232	17.4567
RP11-626G11.3	16	19119976	19121629	-	ENSG00000261759	6.48218	10.1855	11.2672
CFAP20	16	58113588	58129450	-	ENSG00000070761	6.48191	7.62825	8.57934
RECQL	12	21468911	21501669	-	ENSG00000004700	6.47532	6.71052	7.87257
NGRN	15	90265659	90278141	+	ENSG00000182768	6.47269	6.69526	7.47032
RP11-57C13.3	10	87610163	87660003	-	ENSG00000196566	6.47103	0.972659	1.10041
CCS	11	66592821	66606019	+	ENSG00000173992	6.45995	9.72646	10.3793
THOC7	3	63833870	63863903	-	ENSG00000163634	6.45787	7.08721	7.20281
POLDIP2	17	28347177	28357522	-	ENSG00000004142	6.45181	7.28263	9.3937
PDHA1	X	19343893	19361705	+	ENSG00000131828	6.44925	7.05823	8.78632
AC005281.2	7	12570125	12571392	-	ENSG00000225606	6.44574	3.52132	3.21923
MRPS18A	6	43671303	43687791	-	ENSG00000096080	6.4448	7.80156	10.4802
PPIL4	6	149504733	149546038	-	ENSG00000131013	6.44306	10.2236	8.47788
PLA2G4A	1	186828953	186988981	+	ENSG00000116711	6.43475	3.82461	3.94985
RP11-265N6.1	15	42531867	42532840	-	ENSG00000261684	6.43255	11.0806	13.2302
SNHG19	16	2154797	2155358	-	ENSG00000260260	6.43062	10.1941	11.4148
ABHD14B	3	51968510	51983409	-	ENSG00000114779	6.42452	8.77781	8.8872
INSIG1	7	155297776	155310235	+	ENSG00000186480	6.42433	6.21656	6.26841
ABCA5	17	69244311	69327244	-	ENSG00000154265	6.42259	6.88775	4.55459
AGA	4	177430770	177442503	-	ENSG00000038002	6.41837	3.70994	4.54818
MAP1LC3B	16	87383995	87404779	+	ENSG00000140941	6.41681	10.3767	10.6875
NDRG1	8	133237171	133302022	-	ENSG00000104419	6.41008	4.21986	5.6181
SNX3	6	108211222	108261260	-	ENSG00000112335	6.40585	11.9484	13.8626
MXRA8	1	1352689	1361777	-	ENSG00000162576	6.40356	12.3594	13.4888
DYNLT3	X	37836757	37847637	-	ENSG00000165169	6.40334	5.73997	5.4087
C11orf58	11	16613132	16756881	+	ENSG00000110696	6.39922	6.99003	7.20903
GDF5OS	20	35433029	35435450	+	ENSG00000204183	6.39901	2.11598	2.64516
CAP1	1	40040233	40072649	+	ENSG00000131236	6.39682	16.217	23.7724
CTD-2132N18.3	17	42119674	42154916	-	ENSG00000267261	6.38828	12.5186	16.4652
RARRES2	7	150338317	150341674	-	ENSG00000106538	6.38675	6.29994	6.54506
CRKL	22	20917426	20953749	+	ENSG00000099942	6.38537	8.2108	8.69899
C1orf21	1	184387058	184629020	+	ENSG00000116667	6.38437	4.40007	4.28083
CLCC1	1	108929508	108963457	-	ENSG00000121940	6.38271	8.34582	8.50075
[truncated: 33,806 more rows]
